# Supplementary material for: Characterization and genomic analysis of the first Oceanospirillum phage, vB_OliS_GJ44, representing a novel siphoviral cluster
Source: BMC Genomics. 2021 Sep 20;22:675. doi: 10.1186/s12864-021-07978-4 (PMC8451122; doi:10.1186/s12864-021-07978-4)
Supplement: Supplementary file 1 — Additional file1: Table S1. Genome annotation of phage vB_OliS_GJ44. [file 12864_2021_7978_MOESM1_ESM.xlsx]

## Sheet: genome annotation of GJ44
Table S1 Genome annotation of phage vB_OliS_GJ44
Gene	Coding region	Length(aa)	Strand	Start condon	BLAST best hit	Query coverage (%)	E value (1e-5)	aa Identity (%)	Accession	Conserved domain (1e-5)	Putative function	module	Search method and database
1	20-766	249	+	ATG	Putative DNA replication protein [Burkholderia virus Bcep22]	93	9.32e-29	33.475	NP_944256.1	pfam13730(3.63E-08)	Putative DNA replication protein	DNA replication and metabolism	BLASTp-NR
2	763-2049	429	+	ATG	AAA family ATPase [Marinobacter]	99	2.58e-112	43.326	WP_136634238.1	TIGR00665(8.86E-106)	AAA family ATPase	DNA replication and metabolism	BLASTp-NR
3	2064-2153	30	+	ATG	No hit						Hypothetical protein	Hypothetical protein	BLASTp-NR
4	2140-2607	156	+	ATG	No hit						Hypothetical protein	Hypothetical protein	BLASTp-NR
5	2661-2786	42	+	ATG	No hit						Hypothetical protein	Hypothetical protein	BLASTp-NR
6	3184-3387	68	+	ATG	No hit						Hypothetical protein	Hypothetical protein	BLASTp-NR
7	3480-4181	233	-	ATG	Phage antirepressor KilAC domain-containing protein [Cardiobacterium hominis]	94	1.84e-54	49.099	WP_082159873.1	pfam03374(1.03E-31)	Phage antirepressor protein	DNA replication and metabolism	BLASTp-NR
8	4841-5173	111	+	ATG	DNA-binding protein [Escherichia coli]	66	5e-08	39.7	WP_086257808.1		DNA-binding protein	DNA replication and metabolism	BLASTp-NR
9	5161-5331	57	+	ATG	DUF1289 domain-containing protein [Pseudomonas phage Lu11]	91	1.2e-07	55.6	YP_006382701.1	cl01304(1.12E-12)	DUF1289 domain-containing protein	Hypothetical protein	BLASTp-NR
10	5416-5820	135	+	ATG	N-acetylmuramoyl-L-alanine amidase [Marinomonas sp.]	96	1.57e-53	63.281	RUM56283.1	cl02712(4.56E-47)	N-acetylmuramoyl-L-alanine amidase	Lytic	BLASTp-NR
11	5820-6314	165	+	ATG	TMhelix containing protein [Vibrio phage 1.206.O._10N.222.51.B10]	98	4.1e-16	55.6	AUR95368.1		TMhelix containing protein	Lytic	BLASTp-NR
12	6381-6746	122	+	ATG	Hypothetical protein [Prokaryotic dsDNA virus sp.]	60	2e-33	75.34	QDP55715.1		Hypothetical protein	Hypothetical protein	BLASTp-NR
13	6890-7402	171	+	ATG	No hit						Hypothetical protein	Hypothetical protein	BLASTp-NR
14	7500-8207	236	+	ATG	KilA-N domain-containing protein [Pseudomonas fluorescens]	91	3.34e-62	46.847	WP_120732681.1	pfam04383(1.34E-17)	KilA-N domain-containing protein	DNA replication and metabolism	BLASTp-NR
15	8319-8768	150	+	ATG	Putative small terminase [Idiomarinaceae phage Phi1M2-2]	95	1.63e-46	53.521	YP_009104238.1	pfam03592(8.74E-28)	Phage terminase small subunit	Structure and packaging	BLASTp-NR
16	8752-10002	417	+	ATG	Putative large terminase [Idiomarinaceae phage Phi1M2-2]	99	0	62.287	YP_009104239.1	pfam03237(1.01E-19)	Putative large terminase	Structure and packaging	BLASTp-NR
17	10065-11447	461	+	ATG	Portal protein [Paracoccus phage vB_PmaS-R3]	92	4e-71	36.09	YP_9126426.1	cl16196(1.93E-18)	Portal protein	Structure and packaging	BLASTp-NR
18	11451-12470	340	+	ATG	Minor capsid protein [Halomonas sp. S2151]	99	9.32e-78	38.824	WP_052704370.1	cl10072(1.16E-12)	Minor capsid protein	Structure and packaging	BLASTp-NR
19	12552-13175	208	+	ATG	hypothetical protein [Aureimonas fodinaquatilis]	67	2e-19	39.13	WP_149299156.1	Q6QGE9(3.60E-16)	Capsid assembly scaffolding protein	Structure and packaging	HHpred-UniProtKB
20	13188-14156	323	+	ATG	Major capsid [Pseudomonas phage PS-1]	100	5e-156	67.28	YP_9222827.1		Major capsid	Structure and packaging	BLASTp-NR
21	14167-14358	64	+	ATG	No hit						Hypothetical protein	Hypothetical protein	BLASTp-NR
22	14416-14658	81	+	ATG	No hit						Hypothetical protein	Hypothetical protein	BLASTp-NR
23	14655-15230	192	+	ATG	No hit						Hypothetical protein	Hypothetical protein	BLASTp-NR
24	15242-15724	161	+	ATG	Virion protein [uncultured Mediterranean phage uvMED]	98	6e-33	44	BAQ84214.1		Virion protein (tail-related)	Structure and packaging	PSI-BLAST
25	15721-16089	123	+	ATG	Head-tail adaptor protein [Alphaproteobacteria bacterium]	80	2.04e-10	34.343	HAK64010.1	pfam05521(2.18E-08)	Putative head-tail joining protein (tail-related)	Structure and packaging	BLASTp-NR
26	16086-16511	142	+	ATG	Putative tail assembly protein [Idiomarinaceae phage 1N2-2]	100	3e-20	38	YP_009100924.1	cl12124(6.80E-09)	Putative tail assembly protein (tail-related)	Structure and packaging	BLASTp-NR
27	16508-16885	126	+	ATG	Tail completion protein [uncultured Caudovirales phage]	94	4e-23	41	CAB4176547.1	pfam11367(6.01E-18)	Putative tail completion protein (tail-related)	Structure and packaging	BLASTp-NR
28	16888-17283	132	+	ATG	Putative major tail protein [Alteromonas phage PB15]	100	2e-33	49	APC46527.1	cl11463(4.76E-18)	Putative major tail protein (tail-related)	Structure and packaging	BLASTp-NR
29	17287-17613	109	+	ATG	Gene transfer agent family protein [Bordetella genomo sp. 7]	98	8e-17	33			Gene transfer agent family protein (tail-related)	Structure and packaging	BLASTp-NR
30	17637-17813	59	+	ATG	No hit						Hypothetical protein	Hypothetical protein	BLASTp-NR
31	17806-19659	618	+	ATG	Tail length tape-measure protein 1 [Pseudoalteromonas phage SL25]	100	7.08e-95	33.63	ASU03386.1		Tail length tape-measure protein (tail-related)	Structure and packaging	BLASTp-NR
32	19659-21299	547	+	ATG	Discoidin domain-containing protein [Bordetella genomo sp.]	45	1.51e-61	46.215	WP_094796947.1	cl33720(7.05E-11)	Discoidin domain-containing protein (cell adhesion)	Structure and packaging	BLASTp-NR
33	21292-23022	577	+	ATG	Putative tail fiber adhesion protein [Idiomarinaceae phage 1N2-2]	99	1.3e-93	40.9	YP_009100931.1	Q6QGE9(3.60E-16)	Putative tail fiber adhesion protein (tail-related)	Structure and packaging	BLASTp-NR
34	23019-23750	244	+	ATG	No hit						Hypothetical protein (tail-related)	Structure and packaging	PSI-BLAST
35	23759-24868	370	+	ATG	Tail fiber protein [Emiliania huxleyi virus PS401]	46	8e-13	36	AET73308.1		Tail fiber protein (tail-related)	Structure and packaging	BLASTp-NR
36	24878-25222	115	+	ATG	Hypothetical protein [Marinomonas shanghaiensis]	85	4.21e-11	42.268	WP_111639999.1		Hypothetical protein (tail-related)	Structure and packaging	PSI-BLAST
37	25222-25470	83	+	ATG	Hypothetical protein [Desulfovibrio aminophilus]	87	7.88e-06	42.254	WP_051202938.1		Hypothetical protein (transmembrane transporter activity)	Structure and packaging	PSI-BLAST
38	25483-25815	110	-	ATG	No hit						Hypothetical protein	Hypothetical protein	BLASTp-NR
39	25812-25988	58	-	ATG	No hit						Hypothetical protein	Hypothetical protein	BLASTp-NR
40	25985-26215	76	-	ATG	No hit						Hypothetical protein	Hypothetical protein	BLASTp-NR
41	26284-26646	120	-	ATG	RusA family crossover junction endodeoxyribonuclease [Serratia marcescens]	95	3.02e-48	59.649	WP_159360865.1	pfam05866(7.35E-12)	RusA family crossover junction endodeoxyribonuclease	Recombination	BLASTp-NR
42	26639-26923	94	-	ATG	Recombination enhancement RecA-dependent nuclease [Vibrio phage 1.134.O._10N.222.52.B8]	95	3e-26	52	AUR89917.1	pfam16786(5.64E-10)	Recombination enhancement RecA-dependent nuclease	Recombination	BLASTp-NR
43	26913-27371	152	-	ATG	Recombination protein NinB [Marinobacterium nitratireducens]	83	2e-28	46	WP_188863035.1	pfam05772(1.50E-22)	Recombination protein NinB	Recombination	BLASTp-NR
44	27368-27676	102	-	TTG	MazG-like family protein [Enterococcus mundtii]	97	5e-34	58	WP_077151586.1	cd11540(4.40E-25)	MazG-like family protein	AMG	BLASTp-NR
45	27744-28325	193	-	ATG	Single-stranded DNA-binding protein [Morganella morganii]	56	2.12e-44	63.303	WP_152695512.1	cd04496(7.00E-29)	Single-stranded DNA-binding protein	Recombination	BLASTp-NR
46	28325-28993	222	-	ATG	YqaJ viral recombinase family protein [Achromobacter pulmonis]	87	5e-46	46	WP_175134403.1	pfam09588(4.36E-22)	YqaJ viral recombinase family protein	Recombination	BLASTp-NR
47	28993-29736	247	-	ATG	ERF family protein [Vibrio phage PVA1]	98	2.28e-73	47.934	YP_009009737.1	pfam04404(2.31E-17)	ERF family protein	Recombination	BLASTp-NR
48	29736-29882	48	-	ATG	No hit						Hypothetical protein	Hypothetical protein	BLASTp-NR
49	29988-30188	67	+	ATG	No hit						Hypothetical protein	Hypothetical protein	BLASTp-NR
50	30230-30364	45	+	ATG	No hit						Hypothetical protein	Hypothetical protein	BLASTp-NR
51	30361-30633	91	+	ATG	No hit						Hypothetical protein	Hypothetical protein	BLASTp-NR
52	30623-30796	58	+	ATG	No hit						Hypothetical protein	Hypothetical protein	BLASTp-NR
53	30781-31269	163	+	ATG	No hit						Hypothetical protein	Hypothetical protein	BLASTp-NR
54	31259-31504	82	+	ATG	No hit						Hypothetical protein	Hypothetical protein	BLASTp-NR
55	31501-31773	91	+	ATG	No hit						Hypothetical protein	Hypothetical protein	BLASTp-NR
56	31773-31940	56	+	ATG	No hit						Hypothetical protein	Hypothetical protein	BLASTp-NR
57	32095-32310	72	+	ATG	No hit						Hypothetical protein	Hypothetical protein	BLASTp-NR
58	32310-32492	61	+	ATG	Hypothetical protein H401_25 [Pseudoalteromonas phage vB_PspS-H40/1]	85	1e-12	56.86	ANI2242.1	COG3226(9.50E-06)	DNA-binding transcriptional regulator	DNA replication and metabolism	hhpred-UniProtKB
59	32482-32778	99	+	ATG	No hit						Hypothetical protein	Hypothetical protein	BLASTp-NR
60	32780-33460	227	+	ATG	Phage antirepressor KilAC domain-containing protein [Halomonas sp. MC]	96	1.54e-75	58.447	WP_126950971.1	cl01462(3.4E-31)	Phage antirepressor protein	DNA replication and metabolism	BLASTp-NR

## Sheet: HHpred
Gene	Hit	Name	Probability	E-value	Score	SS	Aligned cols	Target Length
19	Q38580	SCAF_BPSPP Capsid assembly scaffolding protein OS=Bacillus phage SPP1 OX=10724 GN=11 PE=1 SV=1Scaffolding protein involved in the icosahedric procapsid assembly. Coassembles with the capsid proteins to form the procapsid, in which the scaffolding protein is found within the external shell of icosahedrally arranged capsid protein subunits (PubMed:18377930). In a subsequent step the scaffolding pro…	99.17	7e-09	85.52	17.2	156	214
33	Q6QGE9	BPPB3_BPT5 Probable baseplate hub protein May also form a part of the central straight fiber at the tail tipOS=Escherichia phage T5 OX=10726 GN=D16 PE=2 SV=1	99.81	3.6e-16	186.14	40.8	224	949
58	COG3226	YbjK; DNA-binding transcriptional regulator YbjK [Transcription].	98.29	9.5e-06	43.21	5.8	41	204
