# Supplementary material for: Characterization and genomic analysis of the first Oceanospirillum phage, vB_OliS_GJ44, representing a novel siphoviral cluster
Source: BMC Genomics. 2021 Sep 20;22:675. doi: 10.1186/s12864-021-07978-4 (PMC8451122; doi:10.1186/s12864-021-07978-4)
Supplement: Supplementary file 2 — Additional file 2. 16S rRNA gene sequences of the bacteria used in host range test. [file 12864_2021_7978_MOESM2_ESM.fasta]

>Cobetia amphilecti 10-4-4
AGGCTACCACTTCTGGTGCAGTCCACTCCCATGGTGTGACGGGCGGTGTGTACAAGGCCCGGGAACGTATTCACCGTGGCATTCTGATCCACGATTACTAGCGATTCCGACTTCATGGAGTCGAGTTGCAGACTCCAATCCGGACTGAGGCAAGCTTTATGGGATTGGCTCCACTTCGCAGTATTGCAACCCTTTGTACTTGCCATTGTAGCACGTGTGTAGCCCTACCCGTAAGGGCCATGATGACTTGACGTCGTCCCCACCTTCCTCCGGTTTGTCACCGGCAGTCTCCTTAGAGTTCCCGACATTACTCGCTGGCAAATAAGGATAGGGGTTGCGCTCGTTACGGGACTTAACCCAACATTTCACAACACGAGCTGACGACAGCCATGCAGCACCTGTCTCAGAGTTCCCGAAGGCACCAATCCATCTCTGGAAAGTCCTCTGGATGTCAAGGGTAGGTAAGGTTCTTCGCGTTGCATCGAATTAAACCACATGCTCCACCGCTTGTGCGGGCCCCCGTCAATTCATTTGAGTTTTAACCTTGCGGCCGTACTCCCCAGGCGGTCAACTTATTGCGTTAGCTGCGCCACTAAGTCCTCAAGGGACCCAACGGCTAGTTGACATCGTTTACGGCGTGGACTACCAGGGTATCTAATCCTGTTTGCTACCCACGCTTTCGCACCTCAGTGTCAGTGTCAGTCCAGAAGGCCGCCTTCGCCACTGGTATTCCTCCCGATCTCTACGCATTTCACCGCTACACCGGGAATTCTACCTTCCTCTCCTGCACTCTAGCCAAGCAGTTCCAGATGCCGTTCCCAGGTTGAGCCCGGGGCTTTCACACCTGGCTGACTTAGCCACCTACGCGCGCTTTACGCCCAGTAATTCCGATTAACGCTTGCACCCTCCGTATTACCGCGGCTGCTGGCACGGAGTTAGCCGGTGCTTCTTCTGCGAGTGATGTCTTTCCTCGGGAGTATTAATCCCAAGGCGTTCTTCCTCGCTGAAAGTGCTTTACAACCCGAAGGCCTTCTTCACACACGCGGCATGGCTGGATCAGGCTTTCGCCCATTGTCCAATATTCCCCACTGCTGCCTCCCGTAGGAGTCTGGGCCGTGTCTCAGTCCCAGTGTGGCTGATCATCCTCTCAGACCAGCTACGGATCGTCGCCTTGGTGAGCCATTACCTCACCAACAAGCTAATCCGACATGGGCTCATCCGATAGCGCAAGGTCCGAAGATCCCCTGCTTTCTCCCGTAGGACGTATGCGGTATTAGCCTGAGTTTCCCCAGGTTGTCCCCCACTATCGGGCAGATTCCCATGCATTACTCACCCGTCCGCCGCTCGACGCCTCCTAGCAAGCTAGGATCGTTTCCGCTC
>Cobetia amphilecti 10-5-1
TCCCGAAGGTTAGGCTACCACTTCTGGTGCAGTCCACTCCCATGGTGTGACGGGCGGTGTGTACAAGGCCCGGGAACGTATTCACCGTGGCATTCTGATCCACGATTACTAGCGATTCCGACTTCATGGAGTCGAGTTGCAGACTCCAATCCGGACTGAGGCAAGCTTTATGGGATTGGCTCCACTTCGCAGTATTGCAACCCTTTGTACTTGCCATTGTAGCACGTGTGTAGCCCTACCCGTAAGGGCCATGATGACTTGACGTCGTCCCCACCTTCCTCCGGTTTGTCACCGGCAGTCTCCTTAGAGTTCCCGACATTACTCGCTGGCAAATAAGGATAGGGGTTGCGCTCGTTACGGGACTTAACCCAACATTTCACAACACGAGCTGACGACAGCCATGCAGCACCTGTCTCAGAGTTCCCGAAGGCACCAATCCATCTCTGGAAAGTCCTCTGGATGTCAAGGGTAGGTAAGGTTCTTCGCGTTGCATCGAATTAAACCACATGCTCCACCGCTTGTGCGGGCCCCCGTCAATTCATTTGAGTTTTAACCTTGCGGCCGTACTCCCCAGGCGGTCAACTTATTGCGTTAGCTGCGCCACTAAGTCCTCAAGGGACCCAACGGCTAGTTGACATCGTTTACGGCGTGGACTACCAGGGTATCTAATCCTGTTTGCTACCCACGCTTTCGCACCTCAGTGTCAGTGTCAGTCCAGAAGGCCGCCTTCGCCACTGGTATTCCTCCCGATCTCTACGCATTTCACCGCTACACCGGGAATTCTACCTTCCTCTCCTGCACTCTAGCCAAGCAGTTCCAGATGCCGTTCCCAGGTTGAGCCCGGGGCTTTCACACCTGGCTGACTTAGCCACCTACGCGCGCTTTACGCCCAGTAATTCCGATTAACGCTTGCACCCTCCGTATTACCGCGGCTGCTGGCACGGAGTTAGCCGGTGCTTCTTCTGCGAGTGATGTCTTTCCTCGGGAGTATTAATCCCAAGGCGTTCTTCCTCGCTGAAAGTGCTTTACAACCCGAAGGCCTTCTTCACACACGCGGCATGGCTGGATCAGGCTTTCGCCCATTGTCCAATATTCCCCACTGCTGCCTCCCGTAGGAGTCTGGGCCGTGTCTCAGTCCCAGTGTGGCTGATCATCCTCTCAGACCAGCTACGGATCGTCGCCTTGGTGAGCCATTACCTCACCAACAAGCTAATCCGACATGGGCTCATCCGATAGCGCAAGGTCCGAAGATCCCCTGCTTTCTCCCGTAGGACGTATGCGGTATTAGCCTGAGTTTCCCCAGGTTGTCCCCCACTATCGGGCAGATTCCCATGCATTACTCACCCGTCCGCCGCTCGACGCCTCCTAGCAAGCTAGGAT
>Cobetia amphilecti 432c
GCCCTCCCGAGGTTAGGCTACCACTTCTGGTGCAGTCCACTCCCATGGTGTGACGGGCGGTGTGTACAAGGCCCGGGAACGTATTCACCGTGGCATTCTGATCCACGATTACTAGCGATTCCGACTTCATGGAGTCGAGTTGCAGACTCCAATCCGGACTGAGGCAAGCTTTATGGGATTGGCTCCACGTCGCCGTATTGCAACCCTTTGTACTTGCCATTGTAGCACGTGTGTAGCCCTACCCGTAAGGGCCATGATGACTTGACGTCGTCCCCACCTTCCTCCGGTTTGTCACCGGCAGTCTCCTTAGAGTTCCCGACATTACTCGCTGGCAAATAAGGATAGGGGTTGCGCTCGTTACGGGACTTAACCCAACATTTCACAACACGAGCTGACGACAGCCATGCAGCACCTGTCTCAGAGTTCCCGAAGGCACCAATCCATCTCTGGAAAGTCCTCTGGATGTCAAGGGTAGGTAAGGTTCTTCGCGTTGCATCGAATTAAACCACATGCTCCACCGCTTGTGCGGGCCCCCGTCAATTCATTTGAGTTTTAACCTTGCGGCCGTACTCCCCAGGCGGTCAACTTATTGCGTTAGCTGCGCCACTAAGTCCTCAAGGGACCCAACGGCTAGTTGACATCGTTTACGGCGTGGACTACCAGGGTATCTAATCCTGTTTGCTACCCACGCTTTCGCACCTCAGTGTCAGTATCAGTCCAGAAGGCCGCCTTCGCCACTGGTATTCCTCCCGATCTCTACGCATTTCACCGCTACACCGGGAATTCTACCTTCCTCTACTGTACTCTAGCCAAGCAGTTCCAGATGCCGTTCCCAGGTTGAGCCCGGGGCTTTCACACCTGGCTGACTTAGCCACCTACGCGCGCTTTACGCCCAGTAATTCCGATTAACGCTTGCACCCTCCGTATTACCGCGGCTGCTGGCACGGAGTTAGCCGGTGCTTCTTCTGCGAGTGATGTCCTTCCTCCAGAGTATTAATCCAGAAGCTTTCTTCCTCGCTGAAAGTGCTTTACAACCCGAAGGCCTTCTTCACACACGCGGCATGGCTGGATCAGGCTTGCGCCCATTGTCCAATATTCCCCACTGCTGCCTCCCGTAGGAGTCTGGGCCGTGTCTCAGTCCCAGTGTGGCTGATCATCCTCTCAGACCAGCTACGGATCGTCGCCTTGGTGAGCCATTACCTCACCAACTAGCTAATCCGACATGGGCTCATCCGATAGCGCAAGGTCCGAAGATCCCCTGCTTTCTCCCGTAGGACGTATGCGGTATTAGCCTGAGTTTCCCCAGGTTGTCCCCCACTATCGGGCAGATTCCCATGCATTACTCACCCGTCCGCCGCTCGACGCCTTCTAGCAAGCTAGAATCGTTCCGCTCGACTGCAGGTAA
>Cobetia amphilecti 587
GGCAGGGCGGCAGCTTACACATGCAGTCGAGCGGAACGATCCTAGCTTGCTAGGAGGCGTCGAGCGGCGGACGGGTGAGTAATGCATGGGAATCTGCCCGATAGTGGGGGACAACCTGGGGAAACTCAGGCTAATACCGCATACGTCCTACGGGAGAAAGCAGGGGATCTTCGGACCTTGCGCTATCGGATGAGCCCATGTCGGATTAGCTTGTTGGTGAGGTAATGGCTCACCAAGGCGACGATCCGTAGCTGGTCTGAGAGGATGATCAGCCACACTGGGACTGAGACACGGCCCAGACTCCTACGGGAGGCAGCAGTGGGGAATATTGGACAATGGGCGAAAGCCTGATCCAGCCATGCCGCGTGTGTGAAGAAGGCCTTCGGGTTGTAAAGCACTTTCAGCGAGGAAGAACGCCTTGGGATTAATACTCCCGAGGAAAGACATCACTCGCAGAAGAAGCACCGGCTAACTCCGTGCCAGCAGCCGCGGTAATACGGAGGGTGCAAGCGTTAATCGGAATTACTGGGCGTAAAGCGCGCGTAGGTGGCTAAGTCAGCCAGGTGTGAAAGCCCCGGGCTCAACCTGGGAACGGCATCTGGAACTGCTTGGCTAGAGTGCAGGAGAGGAAGGTAGAATTCCCGGTGTAGCGGTGAAATGCGTAGAGATCGGGAGGAATACCAGTGGCGAAGGCGGCCTTCTGGACTGACACTGACACTGAGGTGCGAAAGCGTGGGTAGCAAACAGGATTAGATACCCTGGTAGTCCACGCCGTAAACGATGTCAACTAGCCGTTGGGTCCCTTGAGGACTTAGTGGCGCAGCTAACGCAATAAGTTGACCGCCTGGGGAGTACGGCCGCAAGGTTAAAACTCAAATGAATTGACGGGGGCCCGCACAAGCGGTGGAGCATGTGGTTTAATTCGATGCAACGCGAAGAACCTTACCTACCCTTGACATCCAGAGGACTTTCCAGAGATGGATTGGTGCCTTCGGGAACTCTGAGACAGGTGCTGCATGGCTGTCGTCAGCTCGTGTTGTGAAATGTTGGGTTAAGTCCCGTAACGAGCGCAACCCCTATCCTTATTTGCCAGCGAGTAATGTCGGGAACTCTAAGGAGACTGCCGGTGACAAACCGGAGGAAGGTGGGGACGACGTCAAGTCATCATGGCCCTTACGGGTAGGGCTACACACGTGCTACAATGGCAAGTACAAAGGGTTGCAATACTGCGAAGTGGAGCCAATCCCATAAAGCTTGCCTCAGTCCGGATTGGAGTCTGCAACTCGACTCCATGAAGTCGGAATCGCTAGTAATCGTGGATCAGAATGCCACGGTGAATACGTTCCCGGGCCTTGTACACACCGCCCGTCACACCATGGGAGTGGACTGCACCAGAAGTGGTTAGCCTAACCTTCGGGAGGGCGATCACCACGGTTGTCCTGG
>Cobetia crustatorum 432e
GGTTAGGCTACCACTTCTGGTGCAGTCCACTCCCATGGTGTGACGGGCGGTGTGTACAAGGCCCGGGAACGTATTCACCGTGGCATTCTGATCCACGATTACTAGCGATTCCGACTTCATGGAGTCGAGTTGCAGACTCCAATCCGGACTGAGGCAAGCTTTATGGGATTGGCTCCACGTCGCCGTATTGCAACCCTTTGTACTTGCCATTGTAGCACGTGTGTAGCCCTACCCGTAAGGGCCATGATGACTTGACGTCGTCCCCACCTTCCTCCGGTTTGTCACCGGCAGTCTCCTTAGAGTTCCCGACATTACTCGCTGGCAAATAAGGATAGGGGTTGCGCTCGTTACGGGACTTAACCCAACATTTCACAACACGAGCTGACGACAGCCATGCAGCACCTGTCTCAGAGTTCCCGAAGGCACCAATCCATCTCTGGAAAGTCCTCTGGATGTCAAGGGTAGGTAAGGTTCTTCGCGTTGCATCGAATTAAACCACATGCTCCACCGCTTGTGCGGGCCCCCGTCAATTCATTTGAGTTTTAACCTTGCGGCCGTACTCCCCAGGCGGTCAACTTATTGCGTTAGCTGCGCCACTAAGTCCTCAAGGGACCCAACGGCTAGTTGACATCGTTTACGGCGTGGACTACCAGGGTATCTAATCCTGTTTGCTACCCACGCTTTCGCACCTCAGTGTCAGTATCAGTCCAGAAGGCCGCCTTCGCCACTGGTATTCCTCCCGATCTCTACGCATTTCACCGCTACACCGGGAATTCTACCTTCCTCTACTGTACTCTAGCCAAGCAGTTCCAGATGCCGTTCCCAGGTTGAGCCCGGGGCTTTCACACCTGGCTGACTTAGCCACCTACGCGCGCTTTACGCCCAGTAATTCCGATTAACGCTTGCACCCTCCGTATTACCGCGGCTGCTGGCACGGAGTTAGCCGGTGCTTCTTCTGCGAGTGATGTCCTTCCTCCAGAGTATTAATCCAGAAGCTTTCTTCCTCGCTGAAAGTGCTTTACAACCCGAAGGCCTTCTTCACACACGCGGCATGGCTGGATCAGGCTTGCGCCCATTGTCCAATATTCCCCACTGCTGCCTCCCGTAGGAGTCTGGGCCGTGTCTCAGTCCCAGTGTGGCTGATCATCCTCTCAGACCAGCTACGGATCGTCGCCTTGGTGAGCCATTACCTCACCAACTAGCTAATCCGACATGGGCTCATCCGATAGCGCAAGGTCCGAAGATCCCCTGCTTTCTCCCGTAGGACGTATGCGGTATTAGCCTGAGTTTCCCCAGGTTGTCCCCCACTATCGGGCAGATTCCCATGCATTACTCACCCGTCCGCCGCTCGACGCCTTCTAGCAAGCTAGAATCGTTCCGCTCGACTGCAGGTAA
>Marinobacterium sp. 08XMAC-12
GAAGCTTGCTTCTCTTGAGAGCGGCGGACGGGTGAGTAACGCGTAGGAATCTACCTGGTAGTGGGGGACA
ACATTCGGAAACGGATGCTAATACCGCATACGCCCTACGGGGGAAAGGAGGGGATCTTCGGACCTTTCGC
TATCAGATGAGCCTGCGTAGGATTAGCTAGTTGGTGGGGTAAAGGCCCACCAAGGCGACGATCCTTAGCT
GGTCTGAGAGGATGACCAGCCACACTGGGACTGAGACACGGCCCAGACTCCTACGGGAGGCAGCAGTGGG
GAATATTGGACAATGGGGGCAACCCTGATCCAGCCATGCCGCGTGTGTGAAGAAGGCCTTCGGGTTGTAA
AGCACTTTCAGTGGTGAGGAAAGGGTAACCGCTAATACCGGTTATCTGTGACGTTAGCCACAGAAGAAGC
ACCGGCTAATTCCGTGCCAGCAGCCGCGGTAATACGGAAGGTGCGAGCGTTAATCGGAATAACTGGGCGT
AAAGCGCGCGTAGGTGGTTGAGTCAGTCAGATGTGAAAGCCCCGGGCTTAACCTGGGAACTGCACCTGAT
ACTGCTTAACTAGAGTACGGTAGAGGGCAGTGGAATTTCCTGTGTAGCGGTGAAATGCGTAGATATAGGA
AGGAACACCAGTGGCGAAGGCGACTGCCTGGACTGATACTGACACTGAGGTGCGAAAGCGTGGGTAGCAA
ACAGGATTAGATACCCTGGTAGTCCACGCCGTAAACGATGTCGACTAGCCGTTGGGAGACTTGATCTCTT
AGTGGCGCAGTTAACGCGATAAGTCGACCGCCTGGGGAGTACGGCCGCAAGGTTAAAACTCAAATGAATT
GACGGGGGCCCGCACAAGCGGTGGAGCATGTGGTTTAATTCGACGCAACGCGAAGAACCTTACCTACTCT
TGACATCCAGAGAACTCGCTAGAGATAGCTTGGTGCCTTCGGGAGCTCTGAGACAGGTGCTGCATGGCTG
TCGTCAGCTCGTGTTGTGAAATGTTGGGTTAAGTCCCGTAACGAGCGCAACCCTTGTCCTTATTTGCCAG
CACGTAATGGTGGGAACTCTAAGGAGACTGCCGGTGACAAACCGGAGGAAGGTGGGGACGACGTCAAGTC
ATCATGGCCCTTACGAGTAGGGCTACACACGTGCTACAATGGCCGGTACAGAGGGCTGCAACCCCGCGAG
GGTGAGCTAATCTCAGAAAACCGGTCGTAGTCCGGATCGCAGTCTGCAACTCGACTGCGTGAAGTCGGAA
TCGCTAGTAATCGCGAATCAGCATGTCGCGGTGAATACGTTCCCGGGCCTTGTACACACCGCCCGTCACA
CCATGGGAGTGGGTTGCACCAGAAGTAGCTAGTCTA
>Marinobacterium stanieri LJ-7-3
GGGGCTTGGGGGCAGCATGACCATGCAAGTCAAGCGGTAACAGAACTAGCTTGCTAGTTGCTGACGAGCGGCGGACGGGTGAGTAACGCGTGGGAATCTGCCTGGTAGTGGGGGACAACAGTTGGAAACGACTGCTAATACCGCATACGCCCTTCGGGGGAAAGTAGGGGATCTTCGGACCTTACGCTATCAGATGAGCCCGCGTCGGATTAGCTTGTTGGTGAGGTAAAAGCTCACCAAGGCGATGATCCGTAGCTGGTCTGAGAGGATGATCAGCCACACTGGGACTGAGACACGGCCCAGACTCCTACGGGAGGCAGCAGTGGGGAATATTGGACAATGGGGGCAACCCTGATCCAGCCATGCCGCGTGTGTGAAGAAGGCCTTCGGGTTGTAAAGCACTTTCAGATGTGAGGAAAGGTGTGTGGTTAATACCCGCATACTGTGACGTTAACATCAGAAGAAGCACCGGCTAACTCCGTGCCAGCAGCCGCGGTAATACGGAGGGTGCAAGCGTTAATCGGAATTACTGGGCGTAAAGCGCACGTAGGTGGTTTGGTCAGTCAGATGTGAAAGCCCCGGGCTCAACCTGGGAACTGCACCTGATACTGCCAGACTAGAGTACGGTAGAGGGTAGTGGAATTTCCGGTGTAGCGGTGAAATGCGTAGAGATCGGAAGGAACACCAGTGGCGAAGGCGACTGCCTGGACCGATACTGACACTGAGGTGCGAAAGCGTGGGTAGCAAACAGGATTAGATACCCTGGTAGTCCACGCCGTAAACGATGTCAACTAGCCGTTGGGGGACTTGATCCTTTAGTGGCGCAGCTAACGCGATAAGTTGACCGCCTGGGGAGTACGGCCGCAAGGTTAAAACTCAAATGAATTGACGGGGGCCCGCACAAGCGGTGGAGCATGTGGTTTAATTCGAAGCAACGCGAAGAACCTTACCTACTCTTGACATCCTGCGAACTTGCTAGAGATAGCTTGGTGCCTTCGGGAACGCAGTGACAGGTGCTGCATGGCTGTCGTCAGCTCGTGTTGTGAAATGTTGGGTTAAGTCCCGTAACGAGCGCAACCCCTATCCTTATTTGCCAGCACTTCGGGTGGGAACTCTAAGGAGACTGCCGGTGACAAACCGGAGGAAGGTGGGGATGACGTCAAGTCATCATGGCCCTTACGAGTAGGGCTACACACGTGCTACAATGGCCGGTACAGAGGGCCGCGAACTCGCGAGGGTAAGCAAATCTCAGAAAACCGGTCGTAGTCCGGATCGCAGTCTGCAACTCGACTGCGTGAAGTCGGAATCGCTAGTAATCGCGAATCAGAATGTCGCGGTGAATACGTTCCCGGGCCTTGTACACACCGCCCGTCACACCATGGGAGTGGGTTGCACCAGAAGTAGCTAGCTCATGATACCTTCGAGAGGACCGTAGTACACAGTTGATTCCGTG
>Marinobacterium stanieri NH33
GGGTACGTAGCAGTCGTACAGGTAACCTGGTCCTAAGTTTGATCGCTGTTGCTGACGGCGGCGGACGGGTGAGTAACGCGTGGGAATCTGCCTGGTAGTGGGGGACAACAGTTGGAAACGACTGCTAATACCGCATACGCCCTTCGGGGGAAAGTAGGGGATCTTCGGACCTTACGCTATCAGATGAGCCCGCGTCGGATTAGCTTGTTGGTGAGGTAAAAGCTCACCAAGGCGATGATCCGTAGCTGGTCTGAGAGGATGATCAGCCACACTGGGACTGAGACACGGCCCAGACTCCTACGGGAGGCAGCAGTGGGGAATATTGGACAATGGGGGCAACCCTGATCCAGCCATGCCGCGTGTGTGAAGAAGGCCTTCGGGTTGTAAAGCACTTTCAGATGTGAGGAAAGGTGTGTGGTTAATACCCGCATACTGTGACGTTAACATCAGAAGAAGCACCGGCTAACTCCGTGCCAGCAGCCGCGGTAATACGGAGGGTGCAAGCGTTAATCGGAATTACTGGGCGTAAAGCGCACGTAGGTGGTTTGGTCAGTCAGATGTGAAAGCCCCGGGCTCAACCTGGGAACTGCACCTGATACTGCCAGACTAGAGTACGGTAGAGGGTAGTGGAATTTCCGGTGTAGCGGTGAAATGCGTAGAGATCGGAAGGAACACCAGTGGCGAAGGCGACTGCCTGGACCGATACTGACACTGAGGTGCGAAAGCGTGGGTAGCAAACAGGATTAGATACCCTGGTAGTCCACGCCGTAAACGATGTCAACTAGCCGTTGGGGGACTTGATCCTTTAGTGGCGCAGCTAACGCGATAAGTTGACCGCCTGGGGAGTACGGCCGCAAGGTTAAAACTCAAATGAATTGACGGGGGCCCGCACAAGCGGTGGAGCATGTGGTTTAATTCGAAGCAACGCGAAGAACCTTACCTACTCTTGACATCCTGCGAACTTGCTAGAGATAGCTTGGTGCCTTCGGGAACGCAGTGACAGGTGCTGCATGGCTGTCGTCAGCTCGTGTTGTGAAATGTTGGGTTAAGTCCCGTAACGAGCGCAACCCCTATCCTTATTTGCCAGCACTTCGGGTGGGAACTCTAAGGAGACTGCCGGTGACAAACCGGAGGAAGGTGGGGATGACGTCAAGTCATCATGGCCCTTACGAGTAGGGCTACACACGTGCTACAATGGCCGGTACAGAGGGCCGCGAACTCGCGAGGGTAAGCAAATCTCAGAAAACCGGTCGTAGTCCGGATCGCAGTCTGCAACTCGACTGCGTGAAGTCGGAATCGCTAGTAATCGCGAATCAGAATGTCGCGGTGAATACGTTCCCGGGCCTTGTACACACCGCCCGTCACACCAAGGGAGTGGCCACGTCGTAACGTCTTAACAAGTCCCTCGAGTCGACCAAGTCACAGTGACCCCC
>Marinomonas arenicola 
ACCTGGCTCAGATTGAACGCTGGCGGCAGGCTTAACACATGCAAGTCGAGCGGAAACGATGATAGCTTGC
TATCAGGCGTCGAGCGGCGGACGGGTGAGTAACGCGTAGGAATCTGCCTAGTAGTGGGGGACAACATGTG
GAAACGCATGCTAATACCGCATACGCCCTACGGGGGAAAGGAGGGGATCTTCGGACCTTTCGCTATTAGA
TGAGCCTGCGTAAGATTAGCTAGTTGGTGGGGTAAAGGCCTACCAAGGCGACGATCTTTAGCTGGTCTGA
GAGGATGACCAGTCACACTGGGACTGAGACACGGCCCAGACTCCTACGGGAGGCAGCAGTGGGGAATATT
GGACAATGGGCGCAAGCCTGATCCAGCCATGCCGCGTGTGTGAAGAAGGCCTTAGGGTTGTAAAGCACTT
TCAGGGGTGAGGAAGGGTGATAGCTTAATACGTTATCATCTTGACGTTAGCCCCAGAAGAAGCACCGGCT
AACTCTGTGCCAGCAGCCGCGGTAATACAGAGGGTGCAAGCGTTAATCGGAATTACTGGGCGTAAAGCGC
GCGTAGGTGGTTTGTTAAGTCGGATGTGAAATCCCAGGGCTCAACCTTGGAATGGCACCCGATACTGGCA
GGCTAGAGTATGGTAGAGGGGTGTGGAATTTCCTGTGTAGCGGTGAAATGCGTAGATATAGGAAGGAACA
TCAGTGGCGAAGGCGACACCCTGGACTAATACTGACACTGAGGTGCGAAAGCGTGGGGAGCAAACAGGAT
TAGATACCCTGGTAGTCCACGCCGTAACGATGTCTACTAGCCGTTGGGTTGTAATGACTTAGTGGCGCAG
CTAACGCAATAAGTAGACCGCCTGGGGAGTACGGCCGCAAGGTTAAAACTCAAATGAATTGACGGGGGCC
CGCACAAGCGGTGGAGCATGTGGTTTAATTCGAAGCAACGCGAAGAACCTTACCTACTCTTGACATCCAG
TGAATTTAGCAGAGATGCTTTAGTGCCTTCGGGAACACTGAGACAGGTGCTGCATGGCTGTCGTCAGCTC
GTGTTGTGAAATGTTGGGTTAAGTCCCGTAACGAGCGCAACCCTTATCCTTATTTGCCAGCACTTCGGGT
GGGAACTTTAAGGAGACTGCCGGTGACAAACCGGAGGAAGGTGGGGACGACGTCAAGTCATCATGGCCCT
TACGAGTAGGGCTACACACGTGCTACAATGGCGTATACAGAGGGCTGCAAGCTAGCGATAGTGAGCGAAT
CCCACAAAGTACGTCGTAGTCCGGATTGGAGTCTGCAACTCGACTCCATGAAGTCGGAATCGCTAGTAAT
CGTGAATCAGAATGTCACGGTGAATACGTTCCCGGGCCTTGTACACACCGCCCGTCACACCATGGGAGTT
GATTGCTCCAGAAGTAGCTAGCTTAACCTTTCGGGGATGGCGGTTACCACGGAGTGGTCAATGACTGGGG
TGAAGTCGTAACAAGGTAGCCCTAGGGGAACCTGGGGCTGGATACCCTTCCTA
>Marinomonas arenicola  KMM 3893
ACCTGGCTCAGATTGAACGCTGGCGGCAGGCTTAACACATGCAAGTCGAGCGGAAACGATGATAGCTTGC
TATCAGGCGTCGAGCGGCGGACGGGTGAGTAACGCGTAGGAATCTGCCTAGTAGTGGGGGACAACATGTG
GAAACGCATGCTAATACCGCATACGCCCTACGGGGGAAAGGAGGGGATCTTCGGACCTTTCGCTATTAGA
TGAGCCTGCGTAAGATTAGCTAGTTGGTGGGGTAAAGGCCTACCAAGGCGACGATCTTTAGCTGGTCTGA
GAGGATGACCAGTCACACTGGGACTGAGACACGGCCCAGACTCCTACGGGAGGCAGCAGTGGGGAATATT
GGACAATGGGCGCAAGCCTGATCCAGCCATGCCGCGTGTGTGAAGAAGGCCTTAGGGTTGTAAAGCACTT
TCAGGGGTGAGGAAGGGTGATAGCTTAATACGTTATCATCTTGACGTTAGCCCCAGAAGAAGCACCGGCT
AACTCTGTGCCAGCAGCCGCGGTAATACAGAGGGTGCAAGCGTTAATCGGAATTACTGGGCGTAAAGCGC
GCGTAGGTGGTTTGTTAAGTCGGATGTGAAATCCCAGGGCTCAACCTTGGAATGGCACCCGATACTGGCA
GGCTAGAGTATGGTAGAGGGGTGTGGAATTTCCTGTGTAGCGGTGAAATGCGTAGATATAGGAAGGAACA
TCAGTGGCGAAGGCGACACCCTGGACTAATACTGACACTGAGGTGCGAAAGCGTGGGGAGCAAACAGGAT
TAGATACCCTGGTAGTCCACGCCGTAACGATGTCTACTAGCCGTTGGGTTGTAATGACTTAGTGGCGCAG
CTAACGCAATAAGTAGACCGCCTGGGGAGTACGGCCGCAAGGTTAAAACTCAAATGAATTGACGGGGGCC
CGCACAAGCGGTGGAGCATGTGGTTTAATTCGAAGCAACGCGAAGAACCTTACCTACTCTTGACATCCAG
TGAATTTAGCAGAGATGCTTTAGTGCCTTCGGGAACACTGAGACAGGTGCTGCATGGCTGTCGTCAGCTC
GTGTTGTGAAATGTTGGGTTAAGTCCCGTAACGAGCGCAACCCTTATCCTTATTTGCCAGCACTTCGGGT
GGGAACTTTAAGGAGACTGCCGGTGACAAACCGGAGGAAGGTGGGGACGACGTCAAGTCATCATGGCCCT
TACGAGTAGGGCTACACACGTGCTACAATGGCGTATACAGAGGGCTGCAAGCTAGCGATAGTGAGCGAAT
CCCACAAAGTACGTCGTAGTCCGGATTGGAGTCTGCAACTCGACTCCATGAAGTCGGAATCGCTAGTAAT
CGTGAATCAGAATGTCACGGTGAATACGTTCCCGGGCCTTGTACACACCGCCCGTCACACCATGGGAGTT
GATTGCTCCAGAAGTAGCTAGCTTAACCTTTCGGGGATGGCGGTTACCACGGAGTGGTCAATGACTGGGG
TGAAGTCGTAACAAGGTAGCCCTAGGGGAACCTGGGGCTGGATACCCTTCCTA
>Marinomonas arenicola LPB0063
TGCAGTCGAGCGGAACGATGTAGCTTGCTACAGGCGTCGAGCGGCGGACGGGTGAGTAACGCGTAGGAAT
CTGCCTAGTAGTGGGGGACAACATGTGGAAACGCATGCTAATACCGCATACGCCCTACGGGGGAAAGGAG
GGGATCTTCGGACCTTTCGCTATTAGATGAGCCTGCGTAAGATTAGCTAGTTGGTAGGGTAAAGGCCTAC
CAAGGCGACGATCTTTAGCTGGTCTGAGAGGATGACCAGTCACACTGGGACTGAGACACGGCCCAGACTC
CTACGGGAGGCAGCAGTGGGGAATATTGGACAATGGGCGCAAGCCTGATCCAGCCATGCCGCGTGTGTGA
AGAAGGCCTTAGGGTTGTAAAGCACTTTCAGGGGTGAGGAAGGGTGATGACTTAATACGTTATCATTTTG
ACGTTAACCCCAGAAGAAGCACCGGCTAACTCTGTGCCAGCAGCCGCGGTAATACAGAGGGTGCAAGCGT
TAATCGGAATTACTGGGCGTAAAGCGCGCGTAGGTGGTTTGTTAAGTCGGATGTGAAATCCCAGGGCTCA
ACCTTGGAATGGCACCCGATACTGGCAGGCTAGAGTATGGTAGAGGGGTGTGGAATTTCCTGTGTAGCGG
TGAAATGCGTAGATATAGGAAGGAACATCAGTGGCGAAGGCGACACCCTGGACTAATACTGACACTGAGG
TGCGAAAGCGTGGGGAGCAAACAGGATTAGATACCCTGGTAGTCCACGCCGTAAACGATGTCTACTAGCC
GTTGGGTTGTAATGACTTAGTGGCGCAGCTAACGCAATAAGTAGACCGCCTGGGGAGTACGGCCGCAAGG
TTAAAACTCAAATGAATTGACGGGGGCCCGCACAAGCGGTGGAGCATGTGGTTTAATTCGAAGCAACGCG
AAGAACCTTACCTACTCTTGACATCCAGTGAATTTAGCAGAGATGCTTTAGTGCCTTCGGGAACACTGAG
ACAGGTGCTGCATGGCTGTCGTCAGCTCGTGTTGTGAAATGTTGGGTTAAGTCCCGTAACGAGCGCAACC
CTTATCCTTATTTGCCAGCGGGTCATGCCGGGAACTTTAAGGAGACTGCCGGTGACAAACCGGAGGAAGG
TGGGGACGACGTCAAGTCATCATGGCCCTTACGAGTAGGGCTACACACGTGCTACAATGGCGTATACAGA
GGGCTGCAAGCTAGCGATAGTGAGCGAATCCCACAAAGTACGTCGTAGTCCGGATTGGAGTCTGCAACTC
GACTCCATGAAGTCGGAATCGCTAGTAATCGTGAATCAGAATGTCACGGTGAATACGTTCCCGGGCCTTG
TACACACCGCCCGTCACACCATGGGA
>Marinomonas arenicola NH722a 
GGTACCGCCATCCCCGAAGGGTTAAGCTAGCTACTTCTGGAGCAATCAACTCCCATGGTGTGACGGGCGGTGTGTACAAGGCCCGGGAACGTATTCACCGTGACATTCTGATTCACGATTACTAGCGATTCCGACTTCATGGAGTCGAGTTGCAGACTCCAATCCGGACTACGACGTACTTTGTGGGATTCGCTTACTATCGCTAGTTTGCAGCCCTCTGTATACGCCATTGTAGCACGTGTGTAGCCCTACTCGTAAGGGCCATGATGACTTGACGTCGTCCCCACCTTCCTCCGGTTTGTCACCGGCAGTCTCCTTAAAGTTCCCGGCATGACCCGCTGGCAAATAAGGATAAGGGTTGCGCTCGTTACGGGACTTAACCCAACATTTCACAACACGAGCTGACGACAGCCATGCAGCACCTGTCTCATAGTTCCCGAAGGCACCATCTAATCTCTCAGATGTTCTATGGATGTCAAGAGTAGGTAAGGTTCTTCGCGTTGCTTCGAATTAAACCACATGCTCCACCGCTTGTGCGGGCCCCCGTCAATTCATTTGAGTTTTAACCTTGCGGCCGTACTCCCCAGGCGGTCTACTTATTGCGTTAGCTGCGCCACTAAGTCATTACAACCCAACGGCTAGTAGACATCGTTTACGGCGTGGACTACCAGGGTATCTAATCCTGTTTGCTCCCCACGCTTTCGCACCTCAGTGTCAGTATTAGTCCAGGGTGTCGCCTTCGCCACTGATGTTCCTTCCTATATCTACGCATTTCACCGCTACACAGGAAATTCCACACCCCTCTACCATACTCTAGCCTGCCAGTATCGGGTGCCATTCCAAGGTTGAGCCCTGGGATTTCACATCCGACTTAACAAACCACCTACGCGCGCTTTACGCCCAGTAATTCCGATTAACGCTTGCACCCTCTGTATTACCGCGGCTGCTGGCACAGAGTTAGCCGGTGCTTCTTCTGGAGTTAACGTCAAAATGATAACGTATTAAGTCATCACCCTTCCTCGCTCCTGAAAGTGCTTTACAACCCTAAGGCCTTCTTCACACACGCGGCATGGCTGGATCAGGCTTGCGCCCATTGTCCAATATTCCCCACTGCTGCCTCCCGTAGGAGTCTGGGCCGTGTCTCAGTCCCAGTGTGACTGGTCATCCTCTCAGACCAGTTAAAGATCGTCGCCTTGGTAGGCCTTTACCCTACCAACTAGCTAATCTTACGCAGGCTCATCTAATAGCGAAAGGTCCGAAGATCCCCTCCTTTCCCCCGTAGGGCGTATGCGGTATTAGCATGCGTTTCCACATGTTGTCCCCCACTACTAGGCAGATTCCTACGCGTTACTCACCCGTCCGCCGCTCGACGCCTGTAGCAAGCTACATCGTTCCGCTCGACTGCA
>Marinomonas arenicola NQ451f
GGTACCGCCATCCCCGAAGGGTTAAGCTAGCTACTTCTGGAGCAATCAACTCCCATGGTGTGACGGGCGGTGTGTACAAGGCCCGGGAACGTATTCACCGTGACATTCTGATTCACGATTACTAGCGATTCCGACTTCATGGAGTCGAGTTGCAGACTCCAATCCGGACTACGACGTACTTTGTGGGATTCGCTTACTATCGCTAGTTTGCAGCCCTCTGTATACGCCATTGTAGCACGTGTGTAGCCCTACTCGTAAGGGCCATGATGACTTGACGTCGTCCCCACCTTCCTCCGGTTTGTCACCGGCAGTCTCCTTAAAGTTCCCGGCATGACCCGCTGGCAAATAAGGATAAGGGTTGCGCTCGTTACGGGACTTAACCCAACATTTCACAACACGAGCTGACGACAGCCATGCAGCACCTGTCTCATAGTTCCCGAAGGCACCATCTAATCTCTCAGATGTTCTATGGATGTCAAGAGTAGGTAAGGTTCTTCGCGTTGCTTCGAATTAAACCACATGCTCCACCGCTTGTGCGGGCCCCCGTCAATTCATTTGAGTTTTAACCTTGCGGCCGTACTCCCCAGGCGGTCTACTTATTGCGTTAGCTGCGCCACTAAGTCATTACAACCCAACGGCTAGTAGACATCGTTTACGGCGTGGACTACCAGGGTATCTAATCCTGTTTGCTCCCCACGCTTTCGCACCTCAGTGTCAGTATTAGTCCAGGGTGTCGCCTTCGCCACTGATGTTCCTTCCTATATCTACGCATTTCACCGCTACACAGGAAATTCCACACCCCTCTACCATACTCTAGCCTGCCAGTATCGGGTGCCATTCCAAGGTTGAGCCCTGGGATTTCACATCCGACTTAACAAACCACCTACGCGCGCTTTACGCCCAGTAATTCCGATTAACGCTTGCACCCTCTGTATTACCGCGGCTGCTGGCACAGAGTTAGCCGGTGCTTCTTCTGGAGTTAACGTCAAAATGATAACGTATTAAGCTATCACCCTTCCTCGCTCCTGAAAGTGCTTTACAACCCTAAGGCCTTCTTCACACACGCGGCATGGCTGGATCAGGCTTGCGCCCATTGTCCAATATTCCCCACTGCTGCCTCCCGTAGGAGTCTGGGCCGTGTCTCAGTCCCAGTGTGACTGGTCATCCTCTCAGACCAGTTAAAGATCGTCGCCTTGGTAGGCCTTTACCCTACCAACTAGCTAATCTTACGCAGGCTCATCTAATAGCGAAAGGTCCGAAGATCCCCTCCTTTCCCCCGTAGGGCGTATGCGGTATTAGCATGCGTTTCCACATGTTGTCCCCCACTACTAGGCAGATTCCTACGCGTTACTCACCCGTCCGCCGCTCGACGCCTGTAGCAAGCTACATCGTTCCGCTCGACTGCATG
>Marinomonas dokdonensis DSW10-10
ATTGAACGCTGGCGGCAGGCTTAACACATGCAAGTCGAGCGGAAACGATGATAGCTTGCTATCAGGCGTC
GAGCGGCGGACGGGTGAGTAACGCGTAGGAATCTGCCTAGTAGAGGGGGACAACATGTGGAAACGCATGC
TAATACCGCATACGCCCTTAGGGGGAAAGGAGGGGACTTTTCGGAGCCTTCCGCTATTAGATGAGCCTGC
GTGAGATTAGCTAGTTGGTGGGGTAAAGGCTCACCAAGGCGACGATCTCTAACTGGTCTGAGAGGATGAC
CAGTCACACTGGGACTGAGACACGGCCCAGACTCCTACGGGAGGCAGCAGTGGGGAATATTGGACAATGG
GCGCAAGCCTGATCCAGCCATGCCGCGTGTGTGAAGAAGGCCTTAGGGTTGTAAAGCACTTTCAGGAGTG
AGGAAGGGTAATTTGTTAATACCAGATNATTTTGACGTTAGCTCCAGAAGAAGCACCGGCTAACTCTGTG
CCAGCAGCCGCGGTAATACAGAGGGTGCAAGCGTTAATCGGAATTACTGGGCGTAAAGCGCGCGTAGGTG
GTTTGTTAAGTCTGATGTGAAATCCCAGGGCTCAACCTTGGAATGGCACCGGATACTGGCAGGCTAGAGT
ACGGTAGAGGAGTGTGGAATTTCCTGTGTAGCGGTGAAATGCGTAGATATAGGAAGGAACATCAGTGGCG
AAGGCGACACTCTGGACTGATACTGACACTGAGGTGCGAAAGCGTGGGGAGCAAACAGGATTAGATACCC
TGGTAGTCCACGCCGTAAACGATGTCTACTAGCCGTTGGGTTGTAATGACTTAGTGGCGCAGCTAACGCA
ATAAGTAGACCGCCTGGGGAGTACGGCCGCAAGGTTAAAACTCAAATGAATTGACGGGGGCCCGCACAAG
CGGTGGAGCATGTGGTTTAATTCGAAGCAACGCGAAGAACCTTACCTACTCTTGACATCCAGAGAATTTN
NNAGAGATNNNTTAGTGCCTTCGGGAACTCTGAGACAGGTGCTGCATGGCTGTCGTCAGCTCGTGTTGTG
AAATGTTGGGTTAAGTCCCGTAACGAGCGCAACCCTTATCCTTATTTGCCAGCACTTCGGGTGGGAACTT
TAAGGAGACTGCCGGTGACAAACCGGAGGAAGGTGGGGACGACGTCAAGTCATCATGGCCCTTACGAGTA
GGGCTACACACGTGCTACAATGGCGTATACAGAGGGCTGCGAACTTGCGAGAGTAAGCGAATCCCAGAAA
GTACGTCGTAGTCCGGATTGGAGTCTGCAACTCGACTCCATGAAGTCGGAATCGCTAGTAATCGTGGATC
AGAATGCCACGGTGAATACGTTCCCGGGCCTTGTACACACCGCCCGTCACACCATGGGAGTTGATTGCTC
CAGAAGTAGCTAGCTTAACCTTCGGGATGGCGGTTACCACGGAGTGGTCAATGACTGGGGTGAAGTCGTA
ACAAGGTAGCCCTAGGGGAACCTGG
>Marinomonas foliarum NH742c
TGCAGTCGAGCGGTAACAGGGGAGCTTGCTCCTGCTGACGAGCGGCGGACGGGTGAGTAACGCGTAGGAATCTGCCTAGTAGAGGGGGACAACATGTGGAAACGCATGCTAATACCGCATACGCCCTTAGGGGGAAAGAAGGGGATCACTTGTGACCTTTCGCTATTAGATGAGCCTGCGTGAGATTAGCTAGTTGGTAGGGTAAAGGCCTACCAAGGCGACGATCTCTAACTGGTCTGAGAGGATGACCAGTCACACTGGGACTGAGACACGGCCCAGACTCCTACGGGAGGCAGCAGTGGGGAATATTGGACAATGGGCGCAAGCCTGATCCAGCCATGCCGCGTGTGTGAAGAAGGCCTTAGGGTTGTAAAGCACTTTCAGGAGTGAGGAAGGGTAACTTGCTAATACCAAGTTATTTTGACGTTAGCTCCAGAAGAAGCACCGGCTAACTCTGTGCCAGCAGCCGCGGTAATACAGAGGGTGCAAGCGTTAATCGGAATTACTGGGCGTAAAGCGCGCGTAGGTGGTTTGTTAAGTCTGATGTGAAATCCCAGGGCTCAACCTTGGAATGGCACCAGATACTGGCAGGCTAGAGTATGGTAGAGGGGTGTGGAATTTCCTGTGTAGCGGTGAAATGCGTAGATATAGGAAGGAACATCAGTGGCGAAGGCGACACCCTGGACTAATACTGACACTGAGGTGCGAAAGCGTGGGGAGCAAACAGGATTAGATACCCTGGTAGTCCACGCCGTAAACGATGTCTACTAGCCGTTGGGTTGTAATGACTTAGTGGCGCAGCTAACGCAATAAGTAGACCGCCTGGGGAGTACGGCCGCAAGGTTAAAACTCAAATGAATTGACGGGGGCCCGCACAAGCGGTGGAGCATGTGGTTTAATTCGAAGCAACGCGAAGAACCTTACCTACTCTTGACATCCACAGAACTTAGCAGAGATGCTTTGGTGCCTTCGGGAACTGTGAGACAGGTGCTGCATGGCTGTCGTCAGCTCGTGTTGTGAAATGTTGGGTTAAGTCCCGTAACGAGCGCAACCCTTATCCTTATTTGCCAGCACTTCGGGTGGGAACTTTAAGGAGACTGCCGGTGACAAACCGGAGGAAGGTGGGGACGACGTCAAGTCATCATGGCCCTTACGAGTAGGGCTACACACGTGCTACAATGGCGTATACAAAGGGCTGCAAACTAGCGATAGTAAGCGAATCCCATAAAGTACGTCGTAGTCCGGATTGGAGTCTGCAACTCGACTCCATGAAGTCGGAATCGCTAGTAATCGTAGATCAGAATGCTACGGTGAATACGTTCCCGGGCCTTGTACACACCGCCCGTCACACCATGGGAGTTGATTGCTCCAGAAGTAGCTAGCTTAACCCTTCGGGGATGGCGGTAC
>Marinomonas hwangdonensis D64
TCAACTCCCGTGGTACCGCCCCCCTTGCGGTTAGGCTAGCTACTTCTGGAGCAATCAACTCCCATGGTGTGACGGGCGGTGTGTACAAGGCCCGGGAACGTATTCACCGTGACATTCTGATTCACGATTACTAGCGATTCCGACTTCATGGAGTCGAGTTGCAGACTCCAATCCGGACTACGACGTACTTTCTGGGATTCGCTCACTATCGCTAGCTCGCAGCCCTCTGTATACGCCATTGTAGCACGTGTGTAGCCCTACTCGTAAGGGCCATGATGACTTGACGTCGTCCCCACCTTCCTCCGGTTTGTCACCGGCAGTCTCCTTAAAGTTCCCACCCGAAGTGCTGGCAAATAAGGATAAGGGTTGCGCTCGTTACGGGACTTAACCCAACATTTCACAACACGAGCTGACGACAGCCATGCAGCACCTGTCTCAGAGTTCCCGAAGGCACTAAGCTATCTCTAGCGAATTCTCTGGATGTCAAGAGTAGGTAAGGTTCTTCGCGTTGCGTCGAATTAAACCACATGCTCCACCGCTTGTGCGGGCCCCCGTCAATTCATTTGAGTTTTAACCTTGCGGCCGTACTCCCCAGGCGGTCTACTTATTGCGTTAGCTGCGCCACTAAGTCATTACAACCCAACGGCTAGTAGACATCGTTTACGGCGTGGACTACCAGGGTATCTAATCCTGTTTGCTCCCCACGCTTTCGCACCTCAGTGTCAGTATTAGTCCAGGGTGTCGCCTTCGCCACTGATGTTCCTTCCTATATCTACGCATTTCACCGCTACACAGGAAATTCCACACCCCTCTACCATACTCTAGCTTGCCAGTATCGGGTGCCATTCCAAGGTTGAGCCCTGGGATTTCACATCCGACTTAACAAACCACCTACGCGCGCTTTACGCCCAGTAATTCCGATTAACGCTTGCACCCTCTGTATTACCGCGGCTGCTGGCACAGAGTTAGCCGGTGCTTCTTCTGGGGCTAACGTCAAGACATCTGGGTATTAACCAAACGCCCTTCCTCACCCCTGAAAGTGCTTTACAACCCTAAGGCCTTCTTCACACACGCGGCATGGCTGGATCAGGCTTGCGCCCATTGTCCAATATTCCCCACTGCTGCCTCCCGTAGGAGTCTGGGCCGTGTCTCAGTCCCAGTGTGACTGGTCATCCTCTCAGACCAGTTAGAGATCGTCGCCTTGGTAGGCCTTTACCCTACCAACTAGCTAATCTCACGCAGGCTCATCTAATAGCGGAAGGCTCCGAAAAGTCCCCTCCTTTCCCCCTAAGGGCGTATGCGGTATTAGCATGCGTTTCCACATGTTGTCCCCCTCTACTAGGTAGATTCCTACGCGTTACTCACCCGTCCGCCGCTCGTCACCCAAGAAACAAGTTCCTCTGTGCTACCGCTCGACTTGCATGGTAAGCCGCCCC
>Marinomonas polaris CK13
TGAGTTTGATCCTGGCTCAGATTGAACGCTGGCGGCAGGCTTAACACATGCAAGTCGAGCGGTAACAGGG
GAGCTTGCTCCTGCTGACGAGCGGCGGACGGGTGAGTAACGCGTAGGAATCTACCTAGTAGAGGGGGACA
ACATGTGGAAACGCATGCTAATACCGCATACACCCTAAGGGGGAAAGGAGGGGACTCTTCGGAGCCTTCC
GCTATTAGATGAGCCTGCGTGAGATTAGCTAGTTGGTAGGGTAAAGGCCTACCAAGGCGACGATCTCTAA
CTGGTCTGAGAGGATGACCAGTCACACTGGGACTGAGACACGGCCCAGACTCCTACGGGAGGCAGCAGTG
GGGAATATTGGACAATGGGCGGAAGCCTGATCCAGCCATGCCGCGTGTGTGAAGAAGGCCTTAGGGTTGT
AAAGCACTTTCAGGGGTGAGGAAGGGTGACTGGCTAATATCCAGTTATCTTGACGTTAGCCCCAGAAGAA
GCACCGGCTAACTCTGTGCCAGCAGCCGCGGTAATACAGAGGGTGCAAGCGTTAATCGGAATTACTGGGC
GTAAGCGCGCGTAGGTGGTTTGTTAAGTCGGATGTGAAATCCCAGGGCTCAACCTTGGAATGGCACCCGA
TACTGGCTAGCTAGATTATGGTAGAGGGGTGTGGAATTTCCTGTGTAGCGGTGAAATGCGTAGATATAGG
AAGGAACATCAGTGGCGAAGGCGACACCCTGGACTAATACTGACACTGAGGTGCGAAAGCGTGGGGAGCA
AACAGGATTAGATACCCTGGTAGTCCACGCCGTAAACGATGTCTACTAGCCGTTGGGTTGTAATGACTTA
GTGGCGCAGCTAACGCAATAAGTAGACCGCCTGGGGAGTACGGCCGCAAGGTTAAAACTCAAATGAATTG
ACGGGGGCCCGCACAAGCGGTGGAGCATGTGGTTTAATTCGACGCAACGCGAAGAACCTTACCTACTCTT
GACATCCAGTGAATCCGAGAGAGATTTTGGAGTGCCTTCGGGAACACTGAGACAGGTGCTGCATGGCTGT
CGTCAGCTCGTGTTGTGAAATGTTGGGTTAAGTCCCGTAACGAGCGCAACCCTTATCCTTATTTGCCAGC
ACTTCGGGTGGGAACTTTAAGGAGACTGCCGGTGACAAACCGGAGGAAGGTGGGGACGACGTCAAGTCAT
CATGGCCCTTACGAGTAGGGCTACACACGTGCTACAATGGCGTATACAGAGGGCTGCAAGCTAGCGATAG
TGAGCGAATCCCACAAAGTACGTCGTAGTCCGGATTGGAGTCTGCAACTCGACTCCATGAAGTCGGAATC
GCTAGTAATCGTGGATCAGAATGCCACGGTGAATACGTTCCCGGGCCTTGTACACACCGCCCGTCACACC
ATGGGAGTTGATTGCTCCAGAAGTAGCTAGCTTAACTCTTCGGGGATGGCGGTTACCACGGAGTGGTCAA
TGACT
>Marinomonas polaris T27
TGAGTTTGATCCTGGCTCAGATTGAACGCTGGCGGCAGGCTTAACACATGCAAGTCGAGCGGTAACAGGG
GAGCTTGCTCCTGCTGACGAGCGGCGGACGGGTGAGTAACGCGTAGGAATCTACCTAGTAGAGGGGGACA
ACATGTGGAAACGCATGCTAATACCGCATACACCCTAAGGGGGAAAGGAGGGGACTCTTCGGAGCCTTCC
GCTATTAGATGAGCCTGCGTGAGATTAGCTAGTTGGTAGGGTAAAGGCCTACCAAGGCGACGATCTCTAA
CTGGTCTGAGAGGATGACCAGTCACACTGGGACTGAGACACGGCCCAGACTCCTACGGGAGGCAGCAGTG
GGGAATATTGGACAATGGGCGGAAGCCTGATCCAGCCATGCCGCGTGTGTGAAGAAGGCCTTAGGGTTGT
AAAGCACTTTCAGGGGTGAGGAAGGGTGACTGGCTAATATCCAGTTATCTTGACGTTAGCCCCAGAAGAA
GCACCGGCTAACTCTGTGCCAGCAGCCGCGGTAATACAGAGGGTGCAAGCGTTAATCGGAATTACTGGGC
GTAAGCGCGCGTAGGTGGTTTGTTAAGTCGGATGTGAAATCCCAGGGCTCAACCTTGGAATGGCACCCGA
TACTGGCTAGCTAGATTATGGTAGAGGGGTGTGGAATTTCCTGTGTAGCGGTGAAATGCGTAGATATAGG
AAGGAACATCAGTGGCGAAGGCGACACCCTGGACTAATACTGACACTGAGGTGCGAAAGCGTGGGGAGCA
AACAGGATTAGATACCCTGGTAGTCCACGCCGTAAACGATGTCTACTAGCCGTTGGGTTGTAATGACTTA
GTGGCGCAGCTAACGCAATAAGTAGACCGCCTGGGGAGTACGGCCGCAAGGTTAAAACTCAAATGAATTG
ACGGGGGCCCGCACAAGCGGTGGAGCATGTGGTTTAATTCGACGCAACGCGAAGAACCTTACCTACTCTT
GACATCCAGTGAATCCGAGAGAGATTTTGGAGTGCCTTCGGGAACACTGAGACAGGTGCTGCATGGCTGT
CGTCAGCTCGTGTTGTGAAATGTTGGGTTAAGTCCCGTAACGAGCGCAACCCTTATCCTTATTTGCCAGC
ACTTCGGGTGGGAACTTTAAGGAGACTGCCGGTGACAAACCGGAGGAAGGTGGGGACGACGTCAAGTCAT
CATGGCCCTTACGAGTAGGGCTACACACGTGCTACAATGGCGTATACAGAGGGCTGCAAGCTAGCGATAG
TGAGCGAATCCCACAAAGTACGTCGTAGTCCGGATTGGAGTCTGCAACTCGACTCCATGAAGTCGGAATC
GCTAGTAATCGTGGATCAGAATGCCACGGTGAATACGTTCCCGGGCCTTGTACACACCGCCCGTCACACC
ATGGGAGTTGATTGCTCCAGAAGTAGCTAGCTTAACTCTTCGGGGATGGCGGTTACCACGGAGTGGTCAA
TGACT
>Marinomonas primoryensis K-6-2-3
GGTTGGGGCGCTTACCATGCAGTCGAGCGGTAACAGGGGAGCTTGCTCCTGCTGACGAGCGGCGGACGGGTGAGTAACGCGTAGGAATCTGCCTAGTAGAGGGGGACAACATGTGGAAACGCATGCTAATACCGCATACGCCCTAAGGGGGAAAGGAGGGGACTCTTCGGAGCCTTCCGCTATTAGATGAGCCTGCGTGAGATTAGCTAGTTGGTAGGGTAAAGGCCTACCAAGGCGACGATCTCTAACTGGTCTGAGAGGATGACCAGTCACACTGGGACTGAGACACGGCCCAGACTCCTACGGGAGGCAGCAGTGGGGAATATTGGACAATGGGCGCAAGCCTGATCCAGCCATGCCGCGTGTGTGAAGAAGGCCTTAGGGTTGTAAAGCACTTTCAGGGGTGAGGAAGGGTAATGGATTAATACTTCATTACTTTGACGTTAGCCCCAGAAGAAGCACCGGCTAACTCTGTGCCAGCAGCCGCGGTAATACAGAGGGTGCAAGCGTTAATCGGAATTACTGGGCGTAAAGCGCGCGTAGGTGGTTTGTTAAGTCGGATGTGAAATCCCAGGGCTCAACCTTGGAATGGCACCCGATACTGGCTAGCTAGAGTATGGTAGAGGGGTGTGGAATTTCCTGTGTAGCGGTGAAATGCGTAGATATAGGAAGGAACATCAGTGGCGAAGGCGACACCCTGGACTAATACTGACACTGAGGTGCGAAAGCGTGGGGAGCAAACAGGATTAGATACCCTGGTAGTCCACGCCGTAAACGATGTCTACTAGCCGTTGGGTTGTAATGACTTAGTGGCGCAGCTAACGCAATAAGTAGACCGCCTGGGGAGTACGGCCGCAAGGTTAAAACTCAAATGAATTGACGGGGGCCCGCACAAGCGGTGGAGCATGTGGTTTAATTCGAAGCAACGCGAAGAACCTTACCTACTCTTGACATCCACAGAACATTTGAGAGATCAGATGGTGCCTTCGGGAACTGTGAGACAGGTGCTGCATGGCTGTCGTCAGCTCGTGTTGTGAAATGTTGGGTTAAGTCCCGTAACGAGCGCAACCCTTGTCCTTATTTGCCAGCACGTAATGGTGGGAACTTTAAGGAGACTGCCGGTGACAAACCGGAGGAAGGTGGGGACGACGTCAAGTCATCATGGCCCTTACGAGTAGGGCTACACACGTGCTACAATGGCGTATACAGAGGGCTGCAAGCTAGCGATAGTGAGCGAATCCCACAAAGTACGTCGTAGTCCGGATTGGAGTCTGCAACTCGACTCCATGAAGTCGGAATCGCTAGTAATCGTGAATCAGAATGTCACGGTGAATACGTTCCCGGGCCTTGTACACACCGCCCGTCACACCATGGGAGTTGATTGCTCCAGAAGTAGCTAGCTTAACCCTTCGGGGATGGCGGTACCACGAGGTGCATTTC
>Marinomonas primoryensis NQ142f
GGTACGCCATCCCCGAAGGGTTAAGCTAGCTACTTCTGGAGCAATCAACTCCCATGGTGTGACGGGCGGTGTGTACAAGGCCCGGGAACGTATTCACCGTGACATTCTGATTCACGATTACTAGCGATTCCGACTTCATGGAGTCGAGTTGCAGACTCCAATCCGGACTACGACGTACTTTGTGGGATTCGCTCACTATCGCTAGTTTGCAGCCCTCTGTATACGCCATTGTAGCACGTGTGTAGCCCTACTCGTAAGGGCCATGATGACTTGACGTCGTCCCCACCTTCCTCCGGTTTGTCACCGGCAGTCTCCTTAAAGTTCCCACCATTACGTGCTGGCAAATAAGGACAAGGGTTGCGCTCGTTACGGGACTTAACCCAACATTTCACAACACGAGCTGACGACAGCCATGCAGCACCTGTCTCACAGTTCCCGAAGGCACCATCTGATCTCTCAAATGTTCTGTGGATGTCAAGAGTAGGTAAGGTTCTTCGCGTTGCTTCGAATTAAACCACATGCTCCACCGCTTGTGCGGGCCCCCGTCAATTCATTTGAGTTTTAACCTTGCGGCCGTACTCCCCAGGCGGTCTACTTATTGCGTTAGCTGCGCCACTAAGTCATTACAACCCAACGGCTAGTAGACATCGTTTACGGCGTGGACTACCAGGGTATCTAATCCTGTTTGCTCCCCACGCTTTCGCACCTCAGTGTCAGTATTAGTCCAGGGTGTCGCCTTCGCCACTGATGTTCCTTCCTATATCTACGCATTTCACCGCTACACAGGAAATTCCACACCCCTCTACCATACTCTAGCTAGCCAGTATCGGGTGCCATTCCAAGGTTGAGCCCTGGGATTTCACATCCGACTTAACAAACCACCTACGCGCGCTTTACGCCCAGTAATTCCGATTAACGCTTGCACCCTCTGTATTACCGCGGCTGCTGGCACAGAGTTAGCCGGTGCTTCTTCTGGGGCTAACGTCAAAGTAATGAAGTATTAATCCATTACCCTTCCTCACCCCTGAAAGTGCTTTACAACCCTAAGGCCTTCTTCACACACGCGGCATGGCTGGATCAGGCTTGCGCCCATTGTCCAATATTCCCCACTGCTGCCTCCCGTAGGAGTCTGGGCCGTGTCTCAGTCCCAGTGTGACTGGTCATCCTCTCAGACCAGTTAGAGATCGTCGCCTTGGTAGGCCTTTACCCTACCAACTAGCTAATCTCACGCAGGCTCATCTAATAGCGGAAGGCTCCGAAGAGTCCCCTCCTTTCCCCCTTAGGGCGTATGCGGTATTAGCATGCGTTTCCACATGTTGTCCCCCTCTACTAGGCAGATTCCTACGCGTTACTCACCCGTCCGCCGCTCGTCAGCAGGAGCAAGCTCCCCTGTTACCGCTCGACTGCA
>Marinomonas profundimaris D104
AGAGTTTGATCCTGGCTCAGATTGAACGCTGGCGGCAGGCTTAACACATGCAAGTCGAGCGGAAACGATG
TAGCTTGCCACAGGCGTCGAGCGGCGGACGGGTGAGTAACGCGTAGGAATCTGCCTAGTAGAGGGGGACA
ACATGTGGAAACGCATGCTAATACCGCATACGCCCTGAGGGGGAAAGGAGGGGATCACTTGTGACCTTCC
GCTATTAGATGAGCCTGCGTGAGATTAGCTAGTTGGTAGGGTAAAGGCCTACCAAGGCGACGATCTCTAA
CTGGTCTGAGAGGATGACCAGTCACACTGGGACTGAGACACGGCCCAGACTCCTACGGGAGGCAGCAGTG
GGGAATATTGGACAATGGGCGCAAGCCTGATCCAGCCATGCCGCGTGTGTGAAGAAGGCCTTAGGGTTGT
AAAGCACTTCCAGGAGTGAGGAAGGGCGTTTGGTTAATACCCAAATGTTTTGACGTTAGCTCCAGAAGAA
GCACCGGCTAACTCTGTGCCAGCAGCCGCGGTAATACAGAGGGTGCAAGCGTTAATCGGAATTACTGGGC
GTAAAGCGCGCGTAGGTGGTTTGTTAAGTCGGATGTGAAATCCCAGGGCTCAACCTTGGAATGGCACCCG
ATACTGGCAGGCTAGAGTACGGTAGAGGGGTGTGGAATTTCCTGTGTAGCGGTGAAATGCGTAGATATAG
GAAGGAACATCAGTGGCGAAGGCGACACCCTGGACTGATACTGACACTGAGGTGCGAAAGCGTGGGGAGC
AAACAGGATTAGATACCCTGGTAGTCCACGCCGTAAACGATGTCTACTAGCCGTTGGGTTGTAATGACTT
AGTGGCGCAGCTAACGCAATAAGTAGACCGCCTGGGGAGTACGGCCGCAAGGTTAAAACTCAAATGAATT
GACGGGGGCCCGCACAAGCGGTGGAGCATGTGGTTTAATTCGAAGCAACGCGAAGAACCTTACCTACTCT
TGACATCCACAGAATCAGAAAGAGATTTTTGAGTGCCTTCGGGAACTGTGAGACAGGTGCTGCATGGCTG
TCGTCAGCTCGTGTTGTGAAATGTTGGGTTAAGTCCCGTAACGAGCGCAACCCTTATCCTTATTTGCCAG
CGGGTCATGCCGGGAACTTTAAGGAGACTGCCGGTGACAAACCGGAGGAAGGTGGGGACGACGTCAAGTC
ATCATGGCCCTTACGAGTAGGGCTACACACGTGCTACAATGGCGTATACAGAGGGCTGCAAGCTAGCGAT
AGTGAGCGAATCCCACAAAGTACGTCGTAGTCCGGATTGGAGTCTGCAACTCGACTCCATGAAGTCGGAA
TCGCTAGTAATCGTGAATCAGAATGTCACGGTGAATACGTTCCCGGGCCTTGTACACACCGCCCGTCACA
CCATGGGAGTTGATTGCTCCAGAAGTAGCTAGCTTAACCTTCGGGATGGCGGTTACCACGGAGTGGTCAA
TGACTGGGGTGAAGTCGTAACAAGGTAGCCGTA
>Marinomonas ushuaiensis U1
TTGAGTTTTTGACCTGGCTCAGATTGAACGCTGGCGGCAGGCTTAACACATGCAAGTCGAGCGGAAACGA
TGTAGCTTGCTACAGGCGTCGAGCGGCGGACGGGTGAGTAACGCGTAGGAATCTGCCTAGTAGAGGGGGA
CAACATGTGGAAACGCATGCTAATACCGCATACGCCCTGAGGGGGAAAGGAGGGGATCACTTGTGACCTT
CCGCTATTAGATGAGCCTGCGTGAGATTAGCTAGTTGGTAGGGTAAAGGCCTACCAAGGCGACGATCTCT
AACTGGTCTGAGAGGATGACCAGTCACACTGGGACTGAGACACGGCCCAGACTCCTACGGGAGGCAGCAG
TGGGGAATATTGGACAATGGGCGCAAGCCTGATCCAGCCATGCCGCGTGTGTGAAGAAGGCCTTAGGGTT
GTAAAGCACTTTCAGGGGTGAGGAAGGGTTGCTGGTTAATACCCAGTAACTTTGACGTTAGCCCCAGAAG
AAGCACCGGCTAACTCTGTGCCAGCAGCCGCGGTAATACAGAGGGTGCAAGCGTTAATCGGAATTACTGG
GCGTAAAGCGCGCCGTAGGTGGTTTGTTAAGTCTGATGTGAAATCCCAGGGCTCAACCTTGGAATGGCAT
CGGATACTGGCATGCTAGAGTACGGTAGAGGGGTGTGGAATTTCCTGTGTGCGGGAAATGCGTAGATATA
GGAAGGAACATCAGTGGCGAAGGCGACACCCTGGACTGATACTGACACTGAGGTGCGAAAGCGTGGGGAG
CAAACAGGATTAGATACCCTGGTAGTCCACGCCGTAAACGATGTCTACTAGCCGTTGGGTTGTAATGACT
TAGTGGCGCAGCTAACGCAATAAGTAGACCGCCTGGGGAGTACGGCCGCAAGGTTAAAACTCAAATGAAT
TGACGGGGGCCCGCACAAGCGGTGGAGCATGTGGTTTAATTCGAAGCAACGCGAAGAACCTTACCTACTC
TTGACATCCACAGAACTTGGAAGAGATTCCTTGGTGCCTTCGGGAACTGTGAGACAGGTGCTGCATGGCT
GTCGTCAGCTCGTGTTGTGAAATGTTGGGTTAAGTCCCGTAACGAGCGCAACCCTTATCCTTATTTGCCA
GCGGGTCATGCCGGGAACTTTAAGGAGACTGCCGGTGACAAACCGGAGGAAGGTGGGGACGACGTCAAGT
CATCATGGCCCTTACGAGTAGGGCTACACACGTGCTACAATGGCGTATACAAAGGGCTGCAAGCTAGCGA
TAGTGAGCGAATCCCATAAAGTACGTCGTAGTCCGGATTGGAGTCTGCAACTCGACTCCATGAAGTCGGA
ATCGCTAGTAATCGTGGATCAGAATGCCACGGTGAATACGTTCCCGGGCCTTGTACACACCGCCCGTCAC
ACCATGGGAGTTGATTGCTCCAGAAGTAGCTAGCTTAACCCTTCGGGGATGGCGGTTACCACGGAGTGGT
CAATGACTGGGGTGAAGTCGTAACAG
>Marinospirillum perlucidum F3212
AGAGTTTGATCATGGCTCAGATTGAACGCTGGCGGCAGGCCTAACACATGCAAGTCGAGCGGAAACGATG
GGAGCTTGCTCCCAGGCGTCGAGCGGCGGACGGGTGAGTAATGCATGGGAATCTGCCCGGTAGTGGGGGA
TAACTCGGGGAAACTCGAGCTAATACCGCGTACGTCCTACGGGAGAAAGTGGGGTTTCGGCCTCACGCTA
TCGGATGAGCCCATGTCGGATTAGCTAGTTGGTGAAGTAATGGTTTACCAAGGCGACGATCCGTAGCTGG
TCTGAGAGGATGATCAGCCACACCGGAACTGAGACACGGTCCGGACTCCTACGGGAGGCAGCAGTGGGGA
ATATTGGACAATGGGGGCAACCCTGATCCAGCCATGCCGCGTGTGTGAAGAAGGCCCTCGGGTTGTAAAG
CACTTTCAGTAGGGAGGAAAGCTGCGTCGTTAATACCGGCGTAGTGTGACGTTACCTACAGAAGAAGCAC
CGGCAAACTCCGTGCCAGCAGCCGCGGTAATACGGAGGGTGCGAGCGTTAATCGGAATTACTGGGCGTAA
AGCGCGCGTAGGCGGTTTATTAAGCCAGATGTGAAAGCCCCGGGCTTAACCTGGGAACTGCATCTGGAAC
TGGTAAGCTAGAGTACAGTAGAGGAAGGTAGAATTCCACGTGTAGCGGTGAAATGCGTAGATATGTGGAG
GAATACCAGTGGCGAAGGCGGCCTTCTGGACTGATACTGACGCTGAGGTGCGAAAGCGTGGGGAGCAAAC
AGGATTAGATACCCTGGTAGTCCACGCCGTAAACGATGTCGACTAGCCGTTGGGAACCTTGAGTTCTTAG
TGGCGCAGTTAACGCACTAAGTCGACCGCCTGGGGAGTACGGCCGCAAGGTTAAAACTCAAATGAATTGA
CGGGGGCCCGCACAAGCGGTGGAGCATGTGGTTTAATTCGATGCAACGCGAAGAACCTTACCTACTCTTG
ACATCCAGAGAACTTTCCAGAGATGGATTGGTGCCTTCGGGAACTCTGTGACAGGTGCTGCATGGCTGTC
GTCAGCTCGTGTTGTGAAATGTTGGGTTAAGTCCCGTAACGAGCGCAACCCCTATCCTTATTTGCCAGCG
ATTCGGTCGGGAACTCTAAGGAGACTGCCGGTGACAAACCGGAGGAAGGTGGGGACGACGTCAAGTCATC
ATGGCCCTTACGAGTAGGGCTACACACGTGCTACAATGGCCGGTACAACAGGTTGCTAACCCGCGAGGGG
GAGCTAATCCGCAAAAACCGGTCGTAGTCCGGATTGGAGTCTGCAACTCGACTCCATGAAGTCGGAATCG
CTAGTAATCGCGAATCAGAATGTCGCGGTGAATACGTTCCCGGGCCTTGTACACACCGCCCGTCACACCA
TGGGAGTTGATTGCACCAGAAGTAGCTAGCTTAACCTTCGGGAGGGCGGTTACCACGGTGTGGTTAATGA
CTGGGGTGAAGTCGTAACAAGGTAGCCGTAGGGGAACCTGCGGCTGGATCACCT
>Nitrincola schmidtii R4-8
ATTGAACGCTGGCGGCAGGCCTAACACATGCAAGTCGAGCGGTAGAAAGTAGCTTGCTACTTTTGAGAGC
GGCGGACGGGTGAGTAACGCGTGGGAATCTACCTGGTAGTGGGGGACAACTTGGGGAAACTCAAGCTAAT
ACCGCATACGCCCTACGGGGGAAAGGAGGGGCTCTTAGGACCTTTCGCTATCAGATGAGCCTGCGTAGGA
TTAGCTAGTTGGTAGGGTAAAGGCCTACCAAGGCGACGATCCTTAGCTGGTCTGAGAGGATGATCAGCCA
CACTGGGACTGAGACACGGCCCAGACTCCTACGGGAGGCAGCAGTGGGGAATATTGGACAATGGGGGCAA
CCCTGATCCAGCCATGCCGCGTGTGTGAAGAAGGCCTTCGGGTTGTAAAGCACTTTCAGTGGTGAGGAAG
GGTAAGCAGTTAATACCTGCTTACATTGACGTTAGCCACAGAAGAAGCACCGGCTAACTCCGTGCCAGCA
GCCGCGGTAATACGGAGGGTGCAAGCGTTAATCGGAATTACTGGGCGTAAAGCGCGCGTAGGTGGTTTAG
TCAGTCAGATGTGAAAGCCCTGGGCTCAACCTAGGAATTGCACCTGATACTGCTAGGCTAGAGTACAGTA
GAGGGGAGTGGAATTTCCTGTGTAGCGGTGAAATGCGTAGATATAGGAAGGAACACCAGTGGCGAAGGCG
ACTCTCTGGACTGATACTGACACTGAGGTGCGAAAGCGTGGGGAGCAAACAGGATTAGATACCCTGGTAG
TCCACGCTGTAAACGATGTCAACTAGCCGTTGGGACACTTGCTGTCTTAGTGGCGCAGCTAACGCGATAA
GTTGACCGCCTGGGGAGTACGGTCGCAAGATTAAAACTCAAATGAATTGACGGGGGCCCGCACAAGCGGT
GGAGCATGTGGTTTAATTCGACGCAACGCGAAGAACCTTACCTACTCTTGACATCCACGGAAGACTGCAG
AGATGCGGTTGTGCCTTCGGGAACCGTGAGACAGGTGCTGCATGGCTGTCGTCAGCTCGTGTTGTGAAAT
GTTGGGTTAAGTCCCGTAACGAGCGCAACCCTTGTCCTTACTTGCCAGCGGGTAATGCCGGGAACTTTAA
GGAGACTGCCGGTGACAAACCGGAGGAAGGTGGGGACGACGTCAAGTCATCATGGCCCTTACGAGTAGGG
CTACACACGTGCTACAATGGCCGGTACAGAGGGCCGCGAGACCGCGAGGTGGAGCAAATCTCAGAAAACC
GGTCGTAGTCCGGATCGCAGTCTGCAACTCGACTGCGTGAAGTCGGAATCGCTAGTAATCGCGAATCAGA
ATGTCGCGGTGAATACGTTCCCGGGCCTTGTACACACCGCCCGTCACACCATGGGAGTGGGTTGCACCAG
AAGTAGCTAGTCTAACCGCAAGGGGGACGGTTACCACGGTGTGATTCATGACTGGGGTG
>Oceaniserpentilla haliotis 
GATGATAGCTTGCTATCAGGCGTCGAGCGGCGGACGGGTGAGTAACGCGTAGGAACCTACCTAATAGTTT
GGGATAGCCCAGAGAAATTTGGATTAATACCGGATACGCCCTACGGGGGAAAGCAGGGGATCTTCGGACC
TTGCGCTATCAGATGGGCCTGCGTGAGATTAGCTAGTTGGTGAGGTAAGAGCTCACCAAGGCGACGATCT
CTAGCTGGTCTGAGAGGATGATCAGCCACACTGGAACTGAGACACGGTCCAGACTCCTACGGGAGGCAGC
AGTGGGGAATATTGCACAATGGGCGCAAGCCTGATGCAGCCATGCCGCGTGTGTGAAGAAGGCTCTAGGG
TTGTAAAGCACTTTCAGTCGGGAGGAAAGGTTGTTGTTTAATACTCTGCATCTGTGACGTTACCGACAGA
AGAAGCACCGGCTAACTCCGTGCCAGCAGCCGCGGTAATACGGAGGGTGCAAGCGTTAATCGGAATTACT
GGGCGTAAAGCGTACGTAGGTGGTTTGTTAAGTTGGATGTGAAAGCCCAGGGCTCAACCTTGGAACTGCA
TTCAAAACTGGCGAACTAGAGTATGGTAGAGGTGAGTGGAATTTCCTGTGTAGCGGTGAAATGCGTAGAG
ATGGGAAGGAACATCAGTGGCGAAGGCGACTCACTGGACCAATACTGACACTGAGGTACGAAAGCGTGGG
TAGCAAACAGGATTAGATACCCTGGTAGTCCACGCCGTAAACGATGTCTACTAGCCGTTGGGGTCCTTGA
GACTTTAGTGGCGCAGCTAACGCACTAAGTAGACCGCCTGGGGAGTACGGTCGCAAGATTAAAACTCAAA
TGAATTGACGGGGGCCCGCACAAGCGGTGGAGCATGTGGTTTAATTCGAAGCAACGCGAAGAACCTTACC
TACTCTTGACATCCAGTGAACTTTTCAGAGATGAATTGGTGCCTTCGGGAACACTGAGACAGGTGCTGCA
TGGCTGTCGTCAGCTCGTGTTGTGAAATGTTGGGTTAAGTCCCGTAACGAGCGCAACCCTTGTCCTTAGT
TACTAACATTAAGTTGAGAACTCTAAGGAGACTGCCGGTGACAAACCGGAGGAAGGCGGGGACGACGTCA
AGTCATCATGGCCCTTACGAGTAGGGCTACACACGTGCTACAATGGCCAGTACAAAGGGTTGCCAAGCCG
CGAGGTGGAGCTAATCCCATAAAGCTGGTCGTAGTCCGGATTGGAGTCTGCAACTCGACTCCATGAAGTC
GGAATCGCTAGTAATCGTGAATCAGAATGTCACGGTGAATACGTTCCCGGGCCTTGTACACACCGCCCGT
CACACCATGGGAGTGGGTTGCTCCAGAAGTAGATAG
>Oceaniserpentilla haliotis DSM 19503
TGGAGAGTTTGATCCTGGCTCAGATTGAACGCTGGCGGCAGGCTTAACACATGCAAGTCGAGCGGAAACG
AAGATAGCTTGCTATCAGGCGTCGAGCGGCGGACGGGTGAGTAACGCGTAGGAACCTACCTAATAGTTTG
GGATAGCCCAGAGAAATTTGGATTAATACCGGATACGCCCTACGGGGGAAAGCAGGGGATCTTCGGACCT
TGCGCTATTAGATGGGCCTGCGTGAGATTAGCTAGTTGGTGAGGTAATGGCTCACCAAGGCGACGATCTC
TAGCTGGTCTGAGAGGATGATCAGCCACACTGGAACTGAGACACGGTCCAGACTCCTACGGGAGGCAGCA
GTGGGGAATATTGCACAATGGGCGAAAGCCTGATGCAGCCATGCCGCGTGTGTGAAGAAGGCTCTAGGGT
TGTAAAGCACTTTCAGTCGGGAGGAAAGCTTGTAGATTAATACTCTGCAAGTGTGACGTTACCGACAGAA
GAAGCACCGGCTAACTCCGTGCCAGCAGCCGCGGTAATACGGAGGGTGCAAGCGTTAATCGGAATTACTG
GGCGTAAAGCGCACGTAGGTGGTTTGTTAAGTTGGATGTGAAAGCCCAGGGCTCAACCTTGGAACTGCAT
TCAAAACTGGCGAACTAGAGTATGGTAGAGGTGAGTGGAATTTCCTGTGTAGCGGTGAAATGCGTAGAGA
TGGGAAGGAACATCAGTGGCGAAGGCGACTCACTGGACCAATACTGACACTGAGGTGCGAAAGCGTGGGT
AGCAAACAGGATTAGATACCCTGGTAGTCCACGCCGTAAACGATGTCTACTAGCCGTTGGGGTCCTTGAG
ACTTTAGTGGCGCAGCTAACGCACTAAGTAGACCGCCTGGGGAGTACGGTCGCAAGATTAAAACTCAAAT
GAATTGACGGGGGCCCGCACAAGCGGTGGAGCATGTGGTTTAATTCGAAGCAACGCGAAGAACCTTACCT
ACTCTTGACATCCACAGAACTTTTGAGAGATCAATTGGTGCCTTCGGGAACTGTGAGACAGGTGCTGCAT
GGCTGTCGTCAGCTCGTGTTGTGAAATGTTGGGTTAAGTCCCGTAACGAGCGCAACCCTTGTCCTTAGTT
ACTAACATTAAGTTGAGAACTCTAAGGAGACTGCCGGTGACAAACCGGAGGAAGGCGGGGACGACGTCAA
GTCATCATGGCCCTTACGAGTAGGGCTACACACGTGCTACAATGGCCAGTACAAAGGGTTGCCAAGCCGC
GAGGTGGAGCTAATCCCAGAAAGCTGGTCGTAGTCCGGATCGGAGTCTGCAACTCGACTCCGTGAAGTCG
GAATCGCTAGTAATCGTGAATCAGAATGTCACGGTGAATACGTTCCCGGGCCTTGTACACACCGCCCGTC
ACACCATGGGAGTGGGTTGCTCCAGAAGTAGATAGCTTAACCCTTCGGGGAGGGCGTTTACCACGGAGTG
ATTCA
>Oceanospirillum linum MCCC1F01216
GTCACCGCTAGCAGTCGTACTGGGAACCTGGTCCAGAGTTTGATCCGGGTTCTGCTGAGAGCGGCGGACGGGTGAGTAACGCGTAGGAATCTGCCCGGTAGCGGGGGATAGCCCAGAGAAATTTGGATTAATACCGCATACGCCCTACGGGGGAAAGCAGGGGATCTTCGGACCTTGCACTATCGGATGAGCCTGCGTGAGATTAGCTAGTTGGTGGGGTAAAGGCCTACCAAGGCGACGATCTCTAGCTGGTCTGAGAGGATGATCAGCCACACCGGAACTGAGACACGGTCCGGACTCCTACGGGAGGCAGCAGTGGGGAATATTGCACAATGGGCGCAAGCCTGATGCAGCCATGCCGCGTGTGTGAAGAAGGCCTTAGGGTTGTAAAGCACTTTCAGCGAGGAGGAAAGGTTATTGATTAATACTCAATAGCTGTGACGTTACTCGCAGAAGAAGCACCGGCTAACTCCGTGCCAGCAGCCGCGGTAATACGGAGGGTGCAAGCGTTAATCGGAATTACTGGGCGTAAAGCGCGCGTAGGCGGCTTGTTAAGCCAGATGTGAAAGCCCCGGGCTTAACCTGGGAACTGCATTTGGAACTGGCAGGCTAGAGTACAGAAGAGGGTGGTAGAATTTCCTGTGTAGCGGTGAAATGCGTAGATATAGGAAGGAATACCAGTGGCGAAGGCGGCCACCTGGTCTGATACTGACGCTGAGGTGCGAAAGCGTGGGGAGCAAACAGGATTAGATACCCTGGTAGTCCACGCCGTAAACGATGTCTACTAGCCGTTGGGAACCTTGAGTTCTTAGTGGCGCAGCTAACGCGATAAGTAGACCGCCTGGGGAGTACGGTCGCAAGATTAAAACTCAAATGAATTGACGGGGGCCCGCACAAGCGGTGGAGCATGTGGTTTAATTCGAAGCAACGCGAAGAACCTTACCTACTCTTGACATCCAGAGAACTTGGTAGAGATACCTTGGTGCCTTCGGGAACTCTGAGACAGGTGCTGCATGGCTGTCGTCAGCTCGTGTTGTGAAATGTTGGGTTAAGTCCCGTAACGAGCGCAACCCCTATCCCTATTTGCTAGCAGTTCGGCTGAGAACTCTAGGGAGACTGCCGGTGACAAACCGGAGGAAGGTGGGGACGACGTCAAGTCATCATGGCCCTTACGAGTAGGGCTACACACGTGCTACAATGGCCGGTACAGAGGGCTGCAATATCGCGAGATGGAGCTAATCCCACAAAACCGGTCGTAGTCCGGATTGGAGTCTGCAACTCGACTCCATGAAGTCGGAATCGCTAGTAATCGTGAATCAGAATGTCACGGTGAATACGTTCCCGGGCCTTGTACACACCGCCCATCACGCCATGGGAGTGGACCAAGTCGTACACAGGGTACCAGTCGTGACAGTGGATCCAAGTCAGAGTGAACAC
>Oceanospirillum maris NQ142d
GGTGACGTCCTCCCGAAGGTTAGACTAGCCACTTCTGGAGCAACCCACTCCCATGGTGTGACGGGCGGTGTGTACAAGGCCCGGGAACGTATTCACCGTGACATTCTGATTCACGATTACTAGCGATTCCGACTTCATGGAGTCGAGTTGCAGACTCCAATCCGGACTACGACCGGTTTTGTGGGATTAGCTCCATCTCGCGATATTGCAGCCCTCTGTACCGGCCATTGTAGCACGTGTGTAGCCCTACTCGTAAGGGCCATGATGACTTGACGTCGTCCCCACCTTCCTCCGGTTTGTCACCGGCAGTCTCCCTAGAGTTCTCAGCCGAACTGCTAGCAAATAGGGATAGGGGTTGCGCTCGTTACGGGACTTAACCCAACATTTCACAACACGAGCTGACGACAGCCATGCAGCACCTGTCTCAGAGTTCCCGAAGGCACCAAGGCATTTCTGCCGAGTTCTCTGGATGTCAAGAGTAGGTAAGGTTCTTCGCGTTGCTTCGAATTAAACCACATGCTCCACCGCTTGTGCGGGCCCCCGTCAATTCATTTGAGTTTTAATCTTGCGACCGTACTCCCCAGGCGGTCTACTTATCGCGTTAGCTGCGCCACTAAGTCCTCAAGGGACCCAACGGCTAGTAGACATCGTTTACGGCGTGGACTACCAGGGTATCTAATCCTGTTTGCTCCCCACGCTTTCGCACCTCAGCGTCAGTATCAGACCAGGTGGCCGCCTTCGCCACTGGTATTCCTTCCTATATCTACGCATTTCACCGCTACACAGGAAATTCTACCACCCTCTTCTGTACTCTAGCTTGCCAGTTCCAAATGCAGTTCCCAGGTTAAGCCCGGGGCTTTCACATCTGGCTTAACAAGCCGCCTACGCGCGCTTTACGCCCAGTAATTCCGATTAACGCTTGCACCCTCCGTATTACCGCGGCTGCTGGCACGGAGTTAGCCGGTGCTTCTTCTGCGAGTAACGTCACAGTTGTTGAGTATTAATCAACAACCTTTCCTCCTCGCTGAAAGTGCTTTACAACCCGAAGGCCTTCTTCACACACGCGGCATGGCTGCATCAGGCTTGCGCCCATTGTGCAATATTCCCCACTGCTGCCTCCCGTAGGAGTCCGGACCGTGTCTCAGTTCCGGTGTGGCTGATCATCCTCTCAGACCAGCTAGAGATCGTCGCCTTGGTGAGCTCTTACCTCACCAACAAGCTAATCTCACGCAGGCTCATCCGATAGTGGAAGGCTCCGAAGAGTCCCCTCCTTTCCCCCTTAGGGCGTATGCGGTATTAATCCGGATTTCTCCGGGCTATCCCCCGCTACCGGGCAGATTCCTACGCGTTACTCACCCGTCCGCCGCTCGCCGGCGAAGTAGCAAGCTACTTCCCGCTGCCGCTCGACTGCA
>Oceanospirillum scanctuarii 1A14960
GGCTAAACGCAGCATATCGTGCAGTCAAGCGGTAACAGAGATAGCTTGCTATCTGCTGACGAGCGGCGGACGGGTGAGTAACGCGTAGGAATCTGCCCGGTAGCGGGGGATAGCCCAGAGAAATTTGGATTAATACCGCATACGCCCTACGGGGGAAAGGAGGGGACTCTTCGGAGCCTTCCACTATCGGATGAGCCTGCGTGAGATTAGCTAGTTGGCGGGGTAAAGGCCCACCAAGGCGACGATCTCTAGCTGGTCTGAGAGGATGATCAGCCACACCGGAACTGAGACACGGTCCGGACTCCTACGGGAGGCAGCAGTGGGGAATATTGCACAATGGGCGAAAGCCTGATGCAGCCATGCCGCGTGTGTGAAGAAGGCCTTAGGGTTGTAAAGCACTTTCAGCGAGGAGGAAAGCTTGTGAGTTAATACCTCTCAAGTGTGACGTTACTCGCAGAAGAAGCACCGGCTAACTCCGTGCCAGCAGCCGCGGTAATACGGAGGGTGCAAGCGTTAATCGGAATTACTGGGCGTAAAGCGCGCGTAGGCGGCTTGTTAAGCCAGATGTGAAAGCCCCGGGCTTAACCTGGGAACTGCATTTGGAACTGGCAGGCTAGAGTACAGAAGAGGGTGGTAGAATTTCCTGTGTAGCGGTGAAATGCGTAGATATAGGAAGGAATACCAGTGGCGAAGGCGGCCACCTGGTCTGATACTGACGCTGAGGTGCGAAAGCGTGGGGAGCAAACAGGATTAGATACCCTGGTAGTCCACGCCGTAAACGATGTCTACTAGCCGTTGGGAACCTTGAGTTCTTAGTGGCGCAGCTAACGCGATAAGTAGACCGCCTGGGGAGTACGGTCGCAAGATTAAAACTCAAATGAATTGACGGGGGCCCGCACAAGCGGTGGAGCATGTGGTTTAATTCGAAGCAACGCGAAGAACCTTACCTACTCTTGACATCCAGAGAACTTTCCAGAGATGGATTGGTGCCTTCGGGAACTCTGAGACAGGTGCTGCATGGCTGTCGTCAGCTCGTGTTGTGAAATGTTGGGTTAAGTCCCGTAACGAGCGCAACCCCTATCCCTATTTGCTAGCAGTTCGGCTGAGAACTCTAGGGAGACTGCCGGTGACAAACCGGAGGAAGGTGGGGACGACGTCAAGTCATCATGGCCCTTACGAGTAGGGCTACACACGTGCTACAATGGCCGGTACAGAGGGCTGCAATATCGCGAGATGGAGCTAATCCCACAAAACCGGTCGTAGTCCGGATTGGAGTCTGCAACTCGACTCCATGAAGTCGGAATCGCTAGTAATCGTGAATCAGAATGTCACGGTGAATACGTTCCCGGGCCTTGTACACACCGCCCGTCACACCATGGGAGTGGGTTGCTCCAGAACGTGGCTAGTCTAACCTTCGAGAGGATCGGTCAGCTCATCGAGATATTTCGGG
>Oceanospirillum scanctuarii OLL623
TGGCTTAGGGCAGCATATCGTGCAGTCAAGCGGTAACAGAGATAGCTTGCTATCTGCTGACGAGCGGCGGACGGGTGAGTAACGCGTAGGAATCTGCCCGGTAGCGGGGGATAGCCCAGAGAAATTTGGATTAATACCGCATACGCCCTACGGGGGAAAGGAGGGGACTCTTCGGAGCCTTCCACTATCGGATGAGCCTGCGTGAGATTAGCTAGTTGGCGGGGTAAAGGCCCACCAAGGCGACGATCTCTAGCTGGTCTGAGAGGATGATCAGCCACACCGGAACTGAGACACGGTCCGGACTCCTACGGGAGGCAGCAGTGGGGAATATTGCACAATGGGCGAAAGCCTGATGCAGCCATGCCGCGTGTGTGAAGAAGGCCTTAGGGTTGTAAAGCACTTTCAGCGAGGAGGAAAGCTTGTGAGTTAATACCTCTCAAGTGTGACGTTACTCGCAGAAGAAGCACCGGCTAACTCCGTGCCAGCAGCCGCGGTAATACGGAGGGTGCAAGCGTTAATCGGAATTACTGGGCGTAAAGCGCGCGTAGGCGGCTTGTTAAGCCAGATGTGAAAGCCCCGGGCTTAACCTGGGAACTGCATTTGGAACTGGCAGGCTAGAGTACAGAAGAGGGTGGTAGAATTTCCTGTGTAGCGGTGAAATGCGTAGATATAGGAAGGAATACCAGTGGCGAAGGCGGCCACCTGGTCTGATACTGACGCTGAGGTGCGAAAGCGTGGGGAGCAAACAGGATTAGATACCCTGGTAGTCCACGCCGTAAACGATGTCTACTAGCCGTTGGGAACCTTGAGTTCTTAGTGGCGCAGCTAACGCGATAAGTAGACCGCCTGGGGAGTACGGTCGCAAGATTAAAACTCAAATGAATTGACGGGGGCCCGCACAAGCGGTGGAGCATGTGGTTTAATTCGAAGCAACGCGAAGAACCTTACCTACTCTTGACATCCAGAGAACTTTCCAGAGATGGATTGGTGCCTTCGGGAACTCTGAGACAGGTGCTGCATGGCTGTCGTCAGCTCGTGTTGTGAAATGTTGGGTTAAGTCCCGTAACGAGCGCAACCCCTATCCCTATTTGCTAGCAGTTCGGCTGAGAACTCTAGGGAGACTGCCGGTGACAAACCGGAGGAAGGTGGGGACGACGTCAAGTCATCATGGCCCTTACGAGTAGGGCTACACACGTGCTACAATGGCCGGTACAGAGGGCTGCAATATCGCGAGATGGAGCTAATCCCACAAAACCGGTCGTAGTCCGGATTGGAGTCTGCAACTCGACTCCATGAAGTCGGAATCGCTAGTAATCGTGAATCAGAATGTCACGGTGAATACGTTCCCGGGCCTTGTACACACCGCCCGTCACACCATGGGAGTGGGTTGCTCCAGAACGATGGCTAGCTCTGAACCTTCGAGAGGATCGCTCAGCTCTCGAGATGATTAGG
>Oceanospirillum scanctuarii OSL14
GAGGTTGCGGTAGCATGTCGTACAGTGAACCTGGTATCAGAGATAGCTTGCTATCTGCTGACGAGCGGCGGACGGGTGAGTAACGCGTAGGAATCTGCCCGGTAGCGGGGGATAGCCCAGAGAAATTTGGATTAATACCGCATACGCCCTACGGGGGAAAGGAGGGGACTCTTCGGAGCCTTCCACTATCGGATGAGCCTGCGTGAGATTAGCTAGTTGGCGGGGTAAAGGCCCACCAAGGCGACGATCTCTAGCTGGTCTGAGAGGATGATCAGCCACACCGGAACTGAGACACGGTCCGGACTCCTACGGGAGGCAGCAGTGGGGAATATTGCACAATGGGCGAAAGCCTGATGCAGCCATGCCGCGTGTGTGAAGAAGGCCTTAGGGTTGTAAAGCACTTTCAGCGAGGAGGAAAGCTTGTGAGTTAATACCTCTCAAGTGTGACGTTACTCGCAGAAGAAGCACCGGCTAACTCCGTGCCAGCAGCCGCGGTAATACGGAGGGTGCAAGCGTTAATCGGAATTACTGGGCGTAAAGCGCGCGTAGGCGGCTTGTTAAGCCAGATGTGAAAGCCCCGGGCTTAACCTGGGAACTGCATTTGGAACTGGCAGGCTAGAGTACAGAAGAGGGTGGTAGAATTTCCTGTGTAGCGGTGAAATGCGTAGATATAGGAAGGAATACCAGTGGCGAAGGCGGCCACCTGGTCTGATACTGACGCTGAGGTGCGAAAGCGTGGGGAGCAAACAGGATTAGATACCCTGGTAGTCCACGCCGTAAACGATGTCTACTAGCCGTTGGGAACCTTGAGTTCTTAGTGGCGCAGCTAACGCGATAAGTAGACCGCCTGGGGAGTACGGTCGCAAGATTAAAACTCAAATGAATTGACGGGGGCCCGCACAAGCGGTGGAGCATGTGGTTTAATTCGAAGCAACGCGAAGAACCTTACCTACTCTTGACATCCAGAGAACTTTCCAGAGATGGATTGGTGCCTTCGGGAACTCTGAGACAGGTGCTGCATGGCTGTCGTCAGCTCGTGTTGTGAAATGTTGGGTTAAGTCCCGTAACGAGCGCAACCCCTATCCCTATTTGCTAGCAGTTCGGCTGAGAACTCTAGGGAGACTGCCGGTGACAAACCGGAGGAAGGTGGGGACGACGTCAAGTCATCATGGCCCTTACGAGTAGGGCTACACACGTGCTACAATGGCCGGTACAGAGGGCTGCAATATCGCGAGATGGAGCTAATCCCACAAAACCGGTCGTAGTCCGGATTGGAGTCTGCAACTCGACTCCATGAAGTCGGAATCGCTAGTAATCGTGAATCAGAATGTCACGGTGAATACGTTCCCGGGCCTTGTACACACCGCCCGTCACACCATGGGAGTGGGTTGCTCCAGAACGTGGGTAGTCTAGCTCTTCGAGTGGATCCTCAGCTCTAGAGTGAACCGC
>Oceanospirillum scanctuarii OSX334
GAGCTAGCTAGCAGTCGTACTGGTAACCTGGTTCTAAGTTTGATCCCGGCTGTGGACGGCGCCGGGTGGGTGCGTGGCGCGTAGGAATCTGCCCGGTAGCGGGGGATAGCCCAGAGAAATTTGGATTAATACCGCATACGCCCTACGGGGGAAAGGAGGGGACTCTTCGGAGCCTTCCACTATCGGATGAGCCTGCGTGAGATTAGCTAGTTGGCGGGGTAAAGGCCCACCAAGGCGACGATCTCTAGCTGGTCTGAGAGGATGATCAGCCACACCGGAACTGAGACACGGTCCGGACTCCTACGGGAGGCAGCAGTGGGGAATATTGCACAATGGGCGAAAGCCTGATGCAGCCATGCCGCGTGTGTGAAGAAGGCCTTAGGGTTGTAAAGCACTTTCAGCGAGGAGGAAAGCTTGTGAGTTAATACCTCTCAAGTGTGACGTTACTCGCAGAAGAAGCACCGGCTAACTCCGTGCCAGCAGCCGCGGTAATACGGAGGGTGCAAGCGTTAATCGGAATTACTGGGCGTAAAGCGCGCGTAGGCGGCTTGTTAAGCCAGATGTGAAAGCCCCGGGCTTAACCTGGGAACTGCATTTGGAACTGGCAGGCTAGAGTACAGAAGAGGGTGGTAGAATTTCCTGTGTAGCGGTGAAATGCGTAGATATAGGAAGGAATACCAGTGGCGAAGGCGGCCACCTGGTCTGATACTGACGCTGAGGTGCGAAAGCGTGGGGAGCAAACAGGATTAGATACCCTGGTAGTCCACGCCGTAAACGATGTCTACTAGCCGTTGGGAACCTTGAGTTCTTAGTGGCGCAGCTAACGCGATAAGTAGACCGCCTGGGGAGTACGGTCGCAAGATTAAAACTCAAATGAATTGACGGGGGCCCGCACAAGCGGTGGAGCATGTGGTTTAATTCGAAGCAACGCGAAGAACCTTACCTACTCTTGACATCCAGAGAACTTTCCAGAGATGGATTGGTGCCTTCGGGAACTCTGAGACAGGTGCTGCATGGCTGTCGTCAGCTCGTGTTGTGAAATGTTGGGTTAAGTCCCGTAACGAGCGCAACCCCTATCCCTATTTGCTAGCAGTTCGGCTGAGAACTCTAGGGAGACTGCCGGTGACAAACCGGAGGAAGGTGGGGACGACGTCAAGTCATCATGGCCCTTACGAGTAGGGCTACACACGTGCTACAATGGCCGGTACAGAGGGCTGCAATATCGCGAGATGGAGCTAATCCCACAAAACCGGTCGTAGTCCGGATTGGAGTCTGCAACTCGACTCCATGAAGTCGGAATCGCTAGTAATCGTGAATCAGAATGTCACGGTGAATACGTTCCCGGGCTTTGTACACACCGCCCATCAGTACCAACATGGTAACCAAGTCGTAACATCGTAACCAGGCGTTCGAGTCGAACCAAGTCTAGAGTAACGGCA
>Oceanospirillum sp. ZY01
CCTTGCGGCGGGCCTACCATGCAGTCGAGCGGTAACAGAGATAGCTTGCTATCTGCTGACGAGCGGCGGA
CGGGTGAGTAACGCGTAGGAATCTGCCCGGTAGCGGGGGATAGCCCAGAGAAATTTGGATTAATACCGCA
TACGCCCTACGGGGGAAAGGAGGGGACTCTTCGGAGCCTTCCACTATCGGATGAGCCTGCGTGAGATTAG
CTAGTTGGCGGGGTAAAGGCCCACCAAGGCGACGATCTCTAGCTGGTCTGAGAGGAATGATTCAGCCACA
CCGGGAACTGAAGAACACGGTCCCGGACTCCTACGGGAGGCAGCAGTGGGGGAATATTGCACAATGGGCG
AAAGCCTGATGCAGCCATGCCGCGTGTGTGAAGAAGGCCTTAGGGTTGTAAAGCACTTTCAGCGAGGAGG
AAAGCTTGTGAGTTAATACCTCTCAAGTGTGACGTTACTCGCAGAAGAAGCACCGGCTAACTCCGTGCCA
GCAGCCGCGGTAATACGGAGGGTGCAAGCGTTAATCGGAATTACTGGGCGTAAAGCGCGCGTAGGCGGCT
TGTTAAGCCAGATGTGAAAGCCCCGGGCTTAACCTGGGAACTGCATTTGGAACTGGCAGGCTAGAGTACA
GAAGAGGGTGGTAGAATTTCCTGTGTAGCGGTGAAATGCGTAGATATAGGAAGGAATACCAGTGGCGAAG
GCGGCCACCTGGTCTGATACTGACGCTGAGGTGCGAAAGCGTGGGGAGCAAACAGGATTAGATACCCTGG
TAGTCCACGCCGTAAACGATGTCTACTAGCCGTTGGGAACCTTGAGTTCTTAGTGGCGCAGCTAACGCGA
TAAGTAGACCGCCTGGGGGAGTACGGTCGCAAGATTAAAACTCAAATGAATTGACGGGGGCCCGCACAAG
CGGTGGAGCATGTGGTTTAATTCGAAGCAACGCGAAGAACCTTACCTACTCTTGACATCCAGAGAACTTT
CCAGAGATGGATTGGTGCCTTCGGGAACTCTGAGACAGGTGCTGCATGGCTGTCGTCAGCTCGTGTTGTG
AAATGTTTGGGTTTAAGTCCCGTAACGAGCGCAACCCCTATCCCTATTTTGCTAGCAGTTCGGCTGAGAA
CTCTAGGGAGACTGCCGGTGACAAACCGGAGGAAGGTGGGGACGACGTCAAGTCATCATGGCCCTTACGA
GTAGGGCTACACACGTGCTACAATGGCCGGTACAGAGGGCTGCAATATCGCGAGATGGAGCTAATCCCAC
AAAACCGGTCGTAGTCCGGATTGGAGTCTGCAACTCGACTCCATGAAGTCGGAATCGCTAGTAATCGTGA
ATCAGAATGTCACGGTGAATACGTTCCCGGGCCTTGTACACACCGCCCGTCACACCATGGGAGTGGGTTG
CTCCAGAAGTGGCTAGTCTAACCTTCGGGAGGACGGTCACCACGATTTTCCGGG
>Oleibacter Marinus B-675
GGCAGGGCGCAGCTTACACATGCAGTCGAGCGGTAACAGAGATAGCTTGCTATCTGCTGACGAGCGGCGGACGGGTGAGTAACGCGTAGGAAACTACCCGGTAGTGGGGGACAACCATTGGAAACGATGGCTAATACCGCATACGCTCTACGGAGGAAAGGGGGCTTCGGCTCTCGCTATCGGATGTGCCTGCGTGAGATTAGCTAGTTGGTGGGGTAAAGGCCTACCAAGGCGACGATCTCTAGCTGGTCTGAGAGGATGATCAGCCACACTGGGACTGAGACACGGCCCAGACTCCTACGGGAGGCAGCAGTGGGGAATATTGGACAATGGGCGCAAGCCTGATCCAGCCATGCCGCGTGTGTGAAGAAGGCTTTCGGGTTGTAAAGCACTTTCATCAGTGAGGAAAGGGTAGTAGTTAATACCTGCTATCTGTGACGTTAACTGAAGAAGAAGCACCGGCTAACTCCGTGCCAGCAGCCGCGGTAATACGGAGGGTGCAAGCGTTAATCGGAATTACTGGGCGTAAAGCGCGCGTAGGTTGTTTGTTAAGCGAGATGTGAAAGCCCCGGGCTTAACCTGGGAACTGCATTTCGAACTGGCAGACTAGAGTACAGTAGAGGGTGGCGGAATTTCCTGTGTAGCGGTGAAATGCGTAGAGATGGGAAGGAACATCAGTGGCGAAGGCGGCCACCTGGACTGATACTGACACTGAGGTGCGAAAGCGTGGGGAGCAAACAGGATTAGATACCCTGGTAGTCCACGCCGTAAACGATGTCTACTAGTTGTCGGGAGACTTGATCTTTTGGTAACGAAGCTAACGCGATAAGTAGACCGCCTGGGGAGTACGGCCGCAAGGTTAAAACTCAAATGAATTGACGGGGGCCCGCACAAGCGGTGGAGCATGTGGTTTAATTCGAAGCAACGCGAAGAACCTTACCTACTCTTGACATCCTGCGAACTTGGTAGAGATACCTTGGTGCCTTCGGGAACGCAGAGACAGGTGCTGCATGGCTGTCGTCAGCTCGTGTTGTGAAATGTTGGGTTAAGTCCCGTAACGAGCGCAACCCTTGTCCTTAGTTGCCATCATTTAGTTGGGGACTCTAAGGAGACTGCCGGTGACAAACCGGAGGAAGGCGGGGACGACGTCAAGTCATCATGGCCCTTACGAGTAGGGCTACACACGTGCTACAATGGCAAGTACAGAGGGCCGCGAAGCCGCGAGGTGGAGCTAATCTCACAAAGCTTGTCGTAGTCCGGATTGGAGTCTGCAACTCGACTCCATGAAGTCGGAATCGCTAGTAATCGCAAATCAGAATGTTGCGGTGAATACGTTCCCGGGCCTTGTACACACCGCCCGTCACACCATGGGAGTGGGTTGCTCCAGAAGTAGATAGCTTAACCTTCGGGAGAGCGTTACCACGGATTATCTTTGTC
>Oleispira sp. DJHH37
GCAGCCATGCCGCGTGTGTGAAGAAGGCCTTCGGGTTGTAAAGCACTTTCAGCGAGGAGGAAAGGTNAGT
ACTTAATANNTGCTGGCTGTGACGTTACTCGCAGAAGAAGCACCGGCTAATTTAGTGCCAGCAGCCGCGG
TAATACTAAAGGTGCAAGCGTTAATCGGAATTACTGGGCGTAAAGCGCGCGTAGGTGGTTTGTTAAGTTG
GATGTGAAAGCCCAGGGCTCAACCTTGGAACTGCATTCAAAACTGACTCACTAGAGTACGAGAGAGGTTA
GTGGAATTTCCTGTGTAGCGGTGAAATGCGTAGAGATGGGAAGGAACACCAGTGGCGAAGGCGACTGACT
GGCTCGATACTGACACTGAGGTGCGAAAGCGTGGGGAGCAAACAGGATTAGATACCCTGGTAGTCCACGC
CGTAAACGATGTCTACTAGCCGTTGGAGGACTTGATCCTTTAGTGGCGCAGCTAACGCGATAAGTAGACC
GCCTGGGGAGTACGGTCGCAAGATTAAAACTCAAATGAATTGACGGGGGCCCGCACAAGCGGTGGAGCAT
GTGGTTTAATTCGAAGCAACGCGAAGAACCTTACCTACTCTTGACATCCAGTGAATTTGCTAGAGATAGC
TTAGTGCCTTCGGGAACACTGAGACAGGTGCTGCATGGCTGTCGTCAGCTCGTGTTGTGAAATGTTGGGT
TAAGTCCCGTAACGAGCGCAACCCTTGTCCTTAGTTACCATCATTTA
